# Supplementary material for: Colonic microflora and plasma metabolite-based comparative analysis of unilateral ureteral obstruction-induced chronic kidney disease after treatment with the Chinese medicine FuZhengHuaYuJiangZhuTongLuo and AST-120
Source: Heliyon. 2024 Jan 24;10(3):e24987. doi: 10.1016/j.heliyon.2024.e24987 (PMC10850519; doi:10.1016/j.heliyon.2024.e24987)
Supplement: Multimedia component 4 [file mmc4.xlsx]

## Sheet: Sheet1
Name	neg_UUO-1	neg_UUO-2	neg_UUO-3	neg_UUO-4	neg_UUO-5	neg_UUO-6	neg_UUO-7	neg_UUO+FZHY-1	neg_UUO+FZHY-2	neg_UUO+FZHY-3	neg_UUO+FZHY-4	neg_UUO+FZHY-5	neg_UUO+FZHY-6	neg_UUO+FZHY-7	neg_UUO+AST_120-1	neg_UUO+AST_120-2	neg_UUO+AST_120-3	neg_UUO+AST_120-4	neg_UUO+AST_120-5	neg_UUO+AST_120-6	neg_UUO+AST_120-7
α-Cyano-3-hydroxycinnamic acid	420529	565512	733134	527613	1.88835e+06	601000	469898	402811	670632	902874	431622	372975	277503	1.56044e+06	738234	475977	653737	553054	439167	1.14216e+06	542794
Threonine	8.42958e+06	1.25724e+07	6.91405e+06	8.59708e+06	1.11666e+07	9.80192e+06	1.80737e+07	1.69957e+07	1.4925e+07	8.05638e+06	1.34957e+07	1.05594e+07	1.13753e+07	1.18306e+07	1.38029e+07	1.48221e+07	1.30953e+07	1.06296e+07	1.20877e+07	1.6067e+07	1.42228e+07
5(S),15(S)-DiHETE	4.03661e+07	4.71729e+07	3.59294e+07	8.67101e+07	6.81693e+07	6.38947e+07	5.65406e+07	1.40338e+07	1.64419e+07	1.18251e+07	1.6307e+07	1.93772e+07	8.33776e+06	1.40374e+07	2.24778e+07	2.83065e+07	6.45365e+07	4.44879e+07	7.75014e+07	2.6417e+07	2.85544e+07
cis-Aconitic acid	9.91997e+06	1.09496e+07	1.11129e+07	8.77244e+06	1.32692e+07	1.30196e+07	1.2064e+07	9.07853e+06	1.02686e+07	6.25039e+06	8.54399e+06	9.78395e+06	1.43794e+07	8.3513e+06	1.15679e+07	7.90778e+06	5.91548e+06	8.67718e+06	8.99762e+06	1.12247e+07	8.26111e+06
L-Threonic acid	3.95569e+07	4.41183e+07	3.59036e+07	3.43374e+07	4.0884e+07	4.52996e+07	4.74271e+07	4.8589e+07	4.11329e+07	3.44893e+07	3.93053e+07	4.03226e+07	3.81172e+07	3.77624e+07	3.5147e+07	3.44515e+07	3.58041e+07	3.56789e+07	4.04899e+07	3.05673e+07	4.03083e+07
D-α-Hydroxyglutaric acid	2.75814e+07	3.00931e+07	3.61207e+07	2.5699e+07	4.97478e+07	4.40088e+07	4.16948e+07	3.73312e+07	4.18057e+07	4.89786e+07	3.49866e+07	2.50556e+07	4.05258e+07	5.68312e+07	2.82273e+07	3.02191e+07	2.64027e+07	3.57354e+07	3.05976e+07	3.76248e+07	3.18903e+07
Uridine 5'-diphosphoglucuronic acid	2.08877e+06	2.93085e+06	5.22286e+06	5.44021e+06	5.10717e+06	2.39252e+06	3.23753e+06	6.11938e+06	3.63631e+06	6.50802e+06	2.47956e+06	5.45594e+06	3.52711e+06	3.70555e+06	4.95712e+06	4.58428e+06	4.28791e+06	3.15283e+06	5.58553e+06	2.39224e+06	4.7485e+06
Oleoyl-L-α-lysophosphatidic acid	2.67144e+06	3.42619e+06	3.91159e+06	4.05302e+06	2.99059e+06	6.86094e+06	4.03561e+06	2.71921e+06	2.33714e+06	2.10024e+06	2.65465e+06	2.71517e+06	7.79393e+06	1.83629e+06	3.10336e+06	2.28325e+06	2.9985e+06	1.65549e+06	2.12965e+06	7.6221e+06	1.8845e+06
2,3-Bisphospho-D-glyceric acid	2.3717e+06	6.0004e+06	7.26772e+06	6.37072e+06	1.04029e+07	2.7075e+06	1.17168e+07	1.68222e+07	9.29336e+06	8.74501e+06	3.34227e+06	9.62046e+06	6.35764e+06	2.62873e+06	1.16119e+07	1.39663e+07	2.32647e+06	8.74343e+06	1.32579e+07	3.06917e+06	1.63696e+07
Uridine 5'-diphosphogalactose	2.07033e+06	2.18759e+06	1.26155e+06	1.60853e+06	1.83697e+06	2.45262e+06	1.94629e+06	2.45683e+06	2.29454e+06	2.3588e+06	2.56048e+06	2.32473e+06	2.07408e+06	1.73827e+06	1.84691e+06	2.21353e+06	3.30309e+06	2.1086e+06	2.5336e+06	2.02983e+06	2.22e+06
N-Acetyl-α-D-glucosamine 1-phosphate	1.76255e+06	2.18098e+06	2.81711e+06	2.65712e+06	2.14554e+06	2.39795e+06	2.08327e+06	3.0665e+06	3.02881e+06	2.654e+06	2.68818e+06	3.13118e+06	1.98021e+06	2.6716e+06	2.60075e+06	2.33802e+06	2.888e+06	2.3547e+06	2.30868e+06	2.59487e+06	2.73748e+06
Pseudouridine	5.05451e+06	6.02443e+06	4.59388e+06	5.1482e+06	6.05535e+06	4.41941e+06	5.35528e+06	5.5468e+06	6.12889e+06	6.8497e+06	4.89176e+06	6.65538e+06	4.95566e+06	5.44269e+06	5.68013e+06	4.05034e+06	5.85504e+06	4.91027e+06	4.57406e+06	4.34396e+06	4.64803e+06
D-(+)-Malic acid	2.48578e+08	1.3221e+08	1.35416e+08	9.90536e+07	1.5113e+08	1.12373e+08	1.75485e+08	1.70802e+08	2.2785e+08	1.66445e+08	1.43108e+08	1.9226e+08	1.04448e+08	9.26598e+07	1.68076e+08	1.64231e+08	1.80407e+08	1.3823e+08	1.90134e+08	1.39334e+08	2.10722e+08
10-Hydroxydecanoic acid	697035	689739	915336	982112	979689	910894	1.03199e+06	1.11211e+06	1.49023e+06	903430	1.02301e+06	1.21032e+06	840868	868535	920173	910580	1.45653e+06	1.06787e+06	972050	914125	1.33533e+06
Cholic acid	1.43703e+09	7.32887e+08	5.87732e+08	1.48094e+09	6.35195e+08	5.09033e+08	5.14557e+08	3.79571e+08	3.88022e+08	3.1631e+08	5.81307e+08	4.69016e+08	7.10296e+08	7.02863e+08	2.3119e+08	2.04743e+08	1.53297e+09	8.48527e+08	1.43702e+09	5.1754e+08	3.06199e+08
(+/-)11(12)-EET	8.64865e+08	1.03111e+09	7.2617e+08	1.04058e+09	9.33598e+08	5.67053e+08	4.33525e+08	8.26354e+08	1.21354e+09	1.23954e+09	1.52501e+09	1.35201e+09	5.69218e+08	1.66508e+09	9.81352e+08	1.03685e+09	1.48741e+09	1.05465e+09	1100348177	1.30779e+09	1.14108e+09
3-Furoic acid	6.42251e+06	1.07925e+07	1.52963e+07	1.13692e+07	1.6843e+07	8.52649e+06	1.55366e+07	1.29172e+07	8.85181e+06	1.17379e+07	1.02245e+07	1.05669e+07	2.08473e+07	1.10702e+07	1.54764e+07	1.12552e+07	6.83726e+06	1.0988e+07	1.39848e+07	9.27412e+06	1.18252e+07
Phosphatidylinositol-1,2-dipalmitoyl	1.23881e+08	7.15669e+07	6.13367e+07	7.45606e+07	5.95018e+07	8.1465e+07	9.11594e+07	8.25604e+07	6.12391e+07	7.56764e+07	9.51166e+07	7.78387e+07	7.68905e+07	6.76591e+07	6.81394e+07	5.80423e+07	6.33684e+07	7.02915e+07	3.45316e+07	7.98868e+07	2.54785e+07
Citric acid	6.133e+07	9.78593e+07	1.64943e+08	1.23601e+08	2.00038e+08	1.09029e+08	1.35739e+08	1.41067e+08	1.03855e+08	1.32025e+08	8.06659e+07	1.13619e+08	2.1661e+08	1.16039e+08	1.39835e+08	1.03384e+08	6.87597e+07	1.13527e+08	1.28191e+08	1.03417e+08	1.11275e+08
D-(-)-Lyxose	2.82959e+07	2.81076e+07	2.83273e+07	2.77708e+07	4.00647e+07	2.92831e+07	2.65149e+07	4.2609e+07	3.3163e+07	3.36165e+07	2.47998e+07	2.74206e+07	2.7814e+07	4.1792e+07	3.68343e+07	2.1113e+07	2.34251e+07	3.1101e+07	1.90809e+07	3.80406e+07	2.73031e+07
D(+)-Phenyllactic acid	1.12886e+07	1.71095e+07	1.77217e+07	1.69559e+07	1.06204e+07	9.15101e+06	1.97017e+07	2.39352e+07	2.27678e+07	1.67198e+07	1.57966e+07	2.20515e+07	1.26307e+07	1.78905e+07	2.27521e+07	2.27892e+07	3.4852e+07	1.26347e+07	1.62852e+07	1.36847e+07	1.96863e+07
Fumaric acid	2.17622e+07	1.74057e+07	2.14642e+07	1.19599e+07	1.82477e+07	1.45183e+07	2.2022e+07	2.12691e+07	3.03266e+07	1.9221e+07	1.84572e+07	2.33859e+07	1.40802e+07	1.7492e+07	4.11649e+07	2.15524e+07	2.08108e+07	2.01309e+07	2.55775e+07	1.48367e+07	4.66932e+07
2-Furoic acid	6.95792e+06	2.67143e+06	3.31364e+06	4.59436e+06	7.22403e+06	1.02056e+07	7.72721e+06	3.99795e+06	4.85351e+06	8.28146e+06	2.81296e+06	5.48299e+06	7.5901e+06	2.85301e+06	4.98892e+06	2.28262e+06	2.75719e+06	5.85993e+06	2.79942e+06	9.5332e+06	4.53701e+06
α-D-Glucose-1,6-bisphosphate	1.68202e+06	6.73669e+06	3.95343e+06	4.79849e+06	7.32834e+06	7.26515e+06	2.72048e+06	1.19812e+07	4.92582e+06	3.09937e+06	5.2838e+06	1.26573e+07	5.94206e+06	1.11964e+07	1.4886e+07	6.22462e+06	5.91027e+06	7.77337e+06	8.07384e+06	3.62265e+06	1.16103e+07
Guanosine monophosphate (GMP)	2.53148e+06	2.70558e+06	2.93202e+06	2.29423e+06	2.53176e+06	3.81856e+06	3.11572e+06	2.59156e+06	5899295	2.35883e+06	2.75704e+06	4.17916e+06	3.92686e+06	2.61795e+06	3.57611e+06	2.86393e+06	6.63915e+06	2.36377e+06	3.36063e+06	3.11902e+06	3.75207e+06
4-Pyridoxic acid	2.01343e+06	2.30892e+06	2.4534e+06	3.86877e+06	1.01176e+07	2.85382e+06	4.76698e+06	1.73424e+06	5.94405e+06	5.57741e+06	2.47986e+06	2.5943e+06	1.9159e+06	1.89602e+07	4.02126e+06	2.22958e+06	1.55372e+06	2.50828e+06	1.96227e+06	5.97838e+06	1.5031e+06
D-Ribose-1-phosphate	1.52745e+06	3.31963e+06	2.08474e+06	1.99982e+06	2.78798e+06	5.59552e+06	1.14474e+06	4.2068e+06	3.57292e+06	2.20527e+06	3.60018e+06	4.39593e+06	2.52166e+06	4.0677e+06	4.45032e+06	2.97661e+06	3.89869e+06	3.2797e+06	2.76902e+06	3.77018e+06	3.38281e+06
DL-Malic acid	1.19863e+08	1.29949e+08	1.07545e+08	9.8811e+07	1.25038e+08	9.68239e+07	1.34931e+08	1.46188e+08	1.85262e+08	1.3182e+08	1.44371e+08	1.7091e+08	9.22278e+07	1.17728e+08	1.40507e+08	1.53206e+08	1.41621e+08	1.37062e+08	1.68797e+08	1.0164e+08	1.4804e+08
3-Indoxyl sulphate	3.33767e+07	1.14563e+08	7.38415e+07	5.8231e+07	1.39158e+08	6.36636e+07	5.44137e+07	4.45793e+07	8.3274e+07	7.32377e+07	3.15039e+07	5.56775e+07	3.75786e+07	1.34728e+08	4.09593e+07	2.05513e+07	4.30966e+07	3.29034e+07	3.38073e+07	1.16622e+08	1.57256e+07
N-Acetylornithine	2.27605e+06	3.85795e+06	4.45453e+06	5.19386e+06	2.88554e+06	3.48321e+06	2.92562e+06	3.03921e+06	4.64891e+06	2.90883e+06	4.12924e+06	5.0768e+06	3.33354e+06	3.56841e+06	2.78396e+06	3.35329e+06	3.41439e+06	2.60888e+06	2.34251e+06	4.66469e+06	2.48135e+06
4-Oxoproline	3.14584e+07	4.64015e+07	3.66248e+07	3.22287e+07	3.43197e+07	3.97262e+07	3.31733e+07	4.375e+07	4.96543e+07	3.422e+07	3.86385e+07	5.427e+07	3.57096e+07	3.55029e+07	3.95307e+07	3.802e+07	3.80242e+07	3.21003e+07	4.78988e+07	3.88708e+07	3.32445e+07
β-D-Fructose 6-phosphate	1.30192e+07	1.60027e+07	2.85764e+07	2.86458e+07	2.31885e+07	1.03506e+07	3.09992e+07	2.21347e+07	1.76121e+07	2.53426e+07	1.91579e+07	1.65444e+07	1.7622e+07	1.41216e+07	1.56065e+07	1.62746e+07	1.00051e+07	1.91554e+07	1.43417e+07	6.52347e+06	1.49673e+07
1,5-Anhydro-D-glucitol	6.28501e+06	6.38602e+06	8.23931e+06	8.07532e+06	6.67434e+06	8.0152e+06	5.9711e+06	7.69696e+06	5.15643e+06	6.23284e+06	6.08494e+06	7.40482e+06	4.74181e+06	6.34964e+06	6.88616e+06	6.44314e+06	8.08398e+06	6.46792e+06	5.34657e+06	5.24483e+06	6.64545e+06
L-Serine	2.6422e+06	3.46789e+06	3.01956e+06	3.17723e+06	3.76677e+06	2.7265e+06	8.83501e+06	5.51181e+06	8.3936e+06	4.38554e+06	4.90627e+06	3.22328e+06	4.31326e+06	3.48598e+06	4.32097e+06	4.00275e+06	5.21161e+06	2.71602e+06	4.30891e+06	4.19263e+06	6.06839e+06
Phosphoenolpyruvic acid	7.95542e+06	1.60183e+07	1.65207e+07	1.92574e+07	2.86665e+07	4.83908e+06	2.78955e+07	3.4468e+07	1.44673e+07	1.95884e+07	1.00324e+07	1.49015e+07	1.52569e+07	5.20059e+06	2.67826e+07	1.73385e+07	5.12615e+06	9.74513e+06	2.20347e+07	2.4361e+06	2.3883e+07
5-Aminovaleric acid	5.03616e+07	7.22082e+07	3.18758e+07	5.96729e+07	4.14429e+07	4.89958e+07	8.83585e+07	5.54816e+07	6.16497e+07	7.01297e+07	7.98215e+07	6.32016e+07	5.51924e+07	4.17484e+07	6.39915e+07	4.74699e+07	4.79243e+07	1.44848e+07	6.95732e+07	8.63113e+07	4.86853e+07
4-Hydroxybutyric acid (GHB)	6.45741e+06	7.4866e+06	7.23016e+06	7.33728e+06	6.7043e+06	7.85194e+06	5.50795e+06	6.34194e+06	9.73932e+06	7.58989e+06	7.81277e+06	8.2027e+06	5.67847e+06	5.3509e+06	6.59073e+06	7.44096e+06	9.22434e+06	7.06583e+06	6.44191e+06	5.77396e+06	6.84547e+06
17(S)-HpDHA	2.22921e+06	3.19186e+06	3.18792e+06	1.3663e+07	2.2624e+07	3.04861e+06	2.31199e+07	2.94415e+06	9.3293e+06	6.83832e+06	1.13971e+07	1.07714e+07	5.70599e+06	1.07099e+07	2.45693e+06	6.16046e+06	5.67794e+07	3.83612e+06	4.11219e+06	6.72488e+06	2.34585e+07
15(S)-HpETE	5.10078e+07	9.10401e+07	6.51796e+07	2.44795e+08	3.05352e+08	1.93669e+08	2.79191e+08	5.22796e+07	1.24944e+08	9.34747e+07	1.19906e+08	1.35248e+08	6.32546e+07	1.07599e+08	6.35395e+07	1.20005e+08	4.11975e+08	5.96936e+07	1.22541e+08	6.74968e+07	1.46834e+08
(2R)-2,3-Dihydroxypropanoic acid	1.60967e+07	1.63912e+07	1.2889e+07	1.39819e+07	1.41251e+07	3.2394e+06	1.54223e+07	1.55754e+07	1.38528e+07	1.54952e+07	1.319e+07	1.29058e+07	2.19529e+06	5.30108e+06	1.35209e+07	1.63632e+07	9.72881e+06	1.50192e+07	1.56816e+07	3.36378e+06	1.13186e+07
DL-4-Hydroxyphenyllactic acid	4.84578e+06	8.10248e+06	6.58505e+06	4.54244e+06	4.42122e+06	4.04008e+06	9.18197e+06	6.62156e+06	6.14905e+06	5.47331e+06	7.18762e+06	9.27877e+06	4.29161e+06	5.47639e+06	7.10415e+06	7.15907e+06	1.05713e+07	4.79664e+06	5.76798e+06	4.7473e+06	5.85042e+06
Methyl indole-3-acetate	3.25234e+07	5.98768e+07	8.43415e+07	4.43205e+07	3.86957e+07	6.66919e+07	6.4291e+07	3.88743e+07	4.79557e+07	4.20639e+07	3.27201e+07	4.59342e+07	5.74987e+07	3.62232e+07	9.47361e+06	1.22596e+07	2.10605e+07	1.83955e+07	2.38034e+07	3.77521e+07	1.37239e+07
Adrenic acid	6.1009e+08	6.39012e+08	6.644e+08	7.30134e+08	6.60948e+08	8.71456e+08	4.87223e+08	7.07875e+08	7.76549e+08	6.76227e+08	6.82542e+08	7.91025e+08	7.04717e+08	8.55261e+08	7.74353e+08	8.70711e+08	6.41086e+08	7.09572e+08	8.75309e+08	8.28147e+08	7.71206e+08
Taurine	4.57153e+07	4.19661e+07	3.89093e+07	4.1902e+07	3.50983e+07	5.20459e+07	1.73133e+07	5.50314e+07	4.46635e+07	3.94796e+07	4.23529e+07	3.19862e+07	4.42236e+07	3.53308e+07	4.94466e+07	3.65032e+07	4.53283e+07	4.31569e+07	3.86726e+07	2.30871e+07	4.52728e+07
(R)-3-Hydroxy myristic acid	4.60579e+06	4.84388e+06	7.02983e+06	7.76507e+06	6.74078e+06	7.36879e+06	4.25831e+06	7.43045e+06	9.498e+06	1.27163e+07	6.58313e+06	6.17523e+06	8.24237e+06	5.43656e+06	5.63367e+06	6.6788e+06	1.14039e+07	6.57985e+06	5.84373e+06	6.75893e+06	7.22664e+06
L-Histidine	1.65743e+07	2.68643e+07	2.74773e+07	2.07836e+07	2.08626e+07	1.51648e+07	2.1464e+07	2.90026e+07	2.10059e+07	2.19103e+07	2.15732e+07	1.87658e+07	1.92599e+07	1.91635e+07	2.01695e+07	2.00638e+07	1.85749e+07	1.61663e+07	2.15427e+07	2.823e+07	2.55084e+07
L-Glutathione (reduced)	1.34254e+07	890737	1.03477e+06	578390	1.28414e+06	781741	4.39381e+06	1.15828e+06	1.52425e+06	790922	1.75653e+06	1.45472e+07	3.50273e+07	1.90819e+07	3.16442e+07	1.47126e+06	9.65045e+06	1.07759e+06	1.50038e+07	2.03249e+06	1.13563e+06
Dihydroroseoside	368842	142879	256172	249009	342633	582672	107596	153246	394580	93409.7	119906	123830	553044	171943	67359.5	24036.7	148645	136944	69563.4	222723	57529.8
Oxoadipic Acid	387444	295337	269737	291305	443491	404606	140480	478944	710077	577189	229474	549339	244939	462533	484239	180820	403730	377318	151472	974593	293394
LPC 19:0	5.03409e+07	9.91797e+07	1.01246e+08	8.23382e+07	6.84838e+07	1.28352e+08	6.44253e+07	6.4499e+07	7.50558e+07	6.13364e+07	7.77015e+07	5.92311e+07	8.27832e+07	6.96539e+07	9.76238e+07	5.5773e+07	6.80458e+07	8.32718e+07	5.90892e+07	8.21192e+07	5.03179e+07
PE (16:1e/22:4)	2.44898e+07	9.35433e+06	1.4084e+07	1.08733e+07	5.4459e+06	1.9639e+07	2.04547e+07	2.63515e+07	2.89388e+07	7.53629e+06	8.77928e+06	2.09696e+07	2.10189e+07	2.19983e+07	2.52234e+07	3.06612e+07	4.25384e+07	2.01535e+07	7.81817e+06	1.33648e+07	1.00444e+07
LPC 17:1	4.60446e+06	5.64702e+06	3.98307e+06	5.01459e+06	2.88138e+06	9.10291e+06	5.97901e+06	3.87689e+06	2.09273e+06	2.45631e+06	2.35384e+06	2.17163e+06	7.14062e+06	2.93758e+06	3.74846e+06	2.4316e+06	2.4859e+06	2.03018e+06	1.75532e+06	5.82585e+06	2.61781e+06
LPC 18:0	2.67865e+08	3.25226e+08	3.39792e+08	3.02088e+08	2.23407e+08	6.21063e+08	2.72391e+08	3.57333e+08	2.49859e+08	2.57688e+08	2.18785e+08	1.89528e+08	4.10611e+08	2.04264e+08	2.78317e+08	1.32922e+08	2.31136e+08	2.07687e+08	1.19549e+08	4.63858e+08	1.61902e+08
3-(2-thienylmethyl)-2-thioxotetrahydro-4H-imidazol-4-one	2.56225e+06	2.60345e+06	2.52144e+06	1.45607e+06	2.54846e+06	3.10162e+06	2.39648e+06	2.88876e+06	3.56694e+06	2.81551e+06	2.75908e+06	2.85424e+06	2.65063e+06	2.24812e+06	3.18009e+06	3.23231e+06	3.8556e+06	2.7869e+06	2.67105e+06	2.38688e+06	2.60581e+06
D-Glucarate	775407	899605	1.12442e+06	1.07428e+06	2.18199e+06	727612	807391	2.14825e+06	1.33701e+06	2.09398e+06	1.16939e+06	1.3984e+06	1.79571e+06	2.84443e+06	1.53662e+06	1.23104e+06	693802	804287	920169	2.27805e+06	745716
LPC 20:0	1.89796e+07	3.08708e+07	4.56817e+07	4.68207e+07	3.37644e+07	3.82769e+07	3.03098e+07	3.32968e+07	2.42396e+07	2.3416e+07	3.31706e+07	2.4369e+07	3.35283e+07	2.57875e+07	3.3399e+07	2.12237e+07	2.8198e+07	2.77661e+07	6.75424e+06	3.20116e+07	2.04585e+07
Glutathione	2.35168e+06	1.15952e+06	1.16508e+06	1.21226e+06	1.907e+06	1.13896e+06	1.24338e+06	1.57901e+06	1.97028e+06	923086	1.39837e+06	1.89326e+06	880920	1.56091e+06	1.59686e+06	2.66356e+06	1.47828e+06	3.07035e+06	1.20139e+06	2.38687e+06	1.89394e+06
6-phospho-D-glucono-1,5-lactone	4.84391e+06	4.1903e+06	4.23895e+06	4.08708e+06	5.3796e+06	3.53872e+06	5.92394e+06	2.2826e+06	4.57555e+06	4.3268e+06	4.05584e+06	4.27025e+06	1.61891e+06	3.01759e+06	4.2002e+06	2.42982e+06	3.64368e+06	4.87223e+06	4.62548e+06	2.35828e+06	6.43947e+06
6-Phosphogluconic acid	281457	493801	2.43785e+06	2.30542e+06	1.60831e+06	154264	2.26909e+06	2.35939e+06	810890	1.88381e+06	551991	552931	1.53863e+06	265097	721221	673799	278756	931553	754382	95817.9	533426
PC (16:1/20:4)	4.45017e+07	1.83065e+07	2.00035e+07	2.58794e+07	2.27174e+07	2.0075e+07	4.65292e+07	2.00667e+07	9.22759e+06	2.33463e+07	1.70438e+07	2.42994e+07	3.03018e+07	2.53433e+07	2.85378e+07	2.70358e+07	2.17654e+07	2.83309e+07	3.27092e+07	2.09638e+07	2.9011e+07
SM (d14:1/19:0)	1.79493e+07	1.01897e+07	1.72209e+07	1.6729e+07	1.72749e+07	2.2853e+07	2.17992e+07	1.3081e+07	1.9415e+07	1.84685e+07	2.77445e+07	1.80282e+07	1.74898e+07	1.71579e+07	1.83e+07	2.07773e+07	1.71035e+07	1.91501e+07	1.39035e+07	1.50645e+07	2.10736e+07
LPC 14:0	4.40215e+07	5.02141e+07	4.61401e+07	5.10426e+07	4.39064e+07	6.4825e+07	5.85012e+07	2.92956e+07	3.13447e+07	3.53433e+07	3.03006e+07	3.66296e+07	4.7295e+07	3.31834e+07	3.216e+07	3.38461e+07	3.8887e+07	2.23416e+07	2.30206e+07	4.68452e+07	2.29824e+07
Protectin D1	2.00154e+06	2.97973e+06	3.31099e+06	6.87644e+06	8.67678e+06	2.05061e+06	7.64706e+06	3.24903e+06	3.42577e+06	2.8012e+06	5.36694e+06	4.68646e+06	5.40003e+06	5.22036e+06	3.91679e+06	5.76927e+06	2.29713e+07	3.88489e+06	3.69574e+06	2.96141e+06	1.21169e+07
PE (18:2e/22:6)	9.44067e+07	9.69795e+07	3.60021e+07	2.59122e+07	7.38495e+07	6.65433e+07	5.90139e+07	9.37035e+07	6.76225e+07	2.38779e+07	6.4342e+07	3.90074e+07	6.91771e+07	8.06755e+07	1.06324e+08	1.03466e+08	7.51254e+07	4.09607e+07	7.67768e+07	3.60957e+07	7.25074e+07
PE (18:1e/22:6)	3.62679e+06	9.61113e+06	5.57481e+06	1.42928e+06	1.80449e+06	1.02133e+07	1.65428e+06	1.52398e+06	2.9877e+06	3.3918e+06	2.437e+06	2.52674e+06	1.47968e+06	2.60351e+06	4.48462e+06	2.04122e+06	2.19406e+06	3.50492e+06	3.62668e+06	6.44455e+06	1.46878e+06
2-Hydroxy-2-methylbutanoic acid	2.97096e+06	3.50516e+06	3.31157e+06	3.68388e+06	3.70612e+06	4.89109e+06	4.49116e+06	4.65487e+06	3.82461e+06	4.41764e+06	2.72807e+06	2.76287e+06	2.72748e+06	2.55965e+06	2.93801e+06	3.23779e+06	4.20395e+06	3.32779e+06	3.30095e+06	4.6167e+06	2.68275e+06
Chenodeoxycholic acid-3-beta-D-glucuronide	3.19896e+06	1.18147e+06	648542	1.20666e+06	836040	472376	843972	639805	672418	459033	560865	727867	745288	783911	589492	420256	1.33271e+06	997289	1.1119e+06	1.68588e+06	819346
PE (16:1e/22:6)	2.02118e+08	1.99066e+08	9.78131e+07	7.16797e+07	1.42173e+08	1.48841e+08	1.33946e+08	1.96007e+08	1.26973e+08	9.62504e+07	1.37216e+08	9.49024e+07	1.66108e+08	1.39509e+08	1.96335e+08	2.10282e+08	2.06926e+08	9.56835e+07	1.84617e+08	9.49706e+07	1.6724e+08
Hexadecanedioic acid	1.00487e+07	6.80918e+06	7.21284e+06	9.63931e+06	8.48671e+06	8.26143e+06	6.32083e+06	4.63319e+06	7.15603e+06	5.40862e+06	6.46734e+06	5.67027e+06	6.40257e+06	5.06671e+06	5.05307e+06	5.00347e+06	1.07259e+07	9.99317e+06	1.21604e+07	1.10818e+07	5.96159e+06
PE (14:1e/20:4)	5.8871e+06	2.60131e+06	2.64364e+06	4.96908e+06	3.13156e+06	4.39747e+06	6.34528e+06	3.52756e+06	4.1849e+06	4.4776e+06	3.47235e+06	3.93059e+06	6.22126e+06	6.10593e+06	8.76769e+06	6.63814e+06	5.00679e+06	6.29569e+06	3.55384e+06	6.67996e+06	4.01951e+06
Elaidic acid	799256	945186	1.11669e+06	984990	916077	809924	804767	966248	1.17316e+06	7.85383e+06	988580	798417	129480	810378	764391	82939.1	947194	1.17849e+06	3.24852e+06	988802	89598.4
LPA 20:4	3.17558e+06	4.13351e+06	4.57302e+06	6.46021e+06	4.76158e+06	3.6628e+06	2.16057e+06	4.34631e+06	3.61806e+06	5.8268e+06	3.67357e+06	3.20711e+06	2.44961e+06	2.6077e+06	2.67541e+06	3.08209e+06	2.92107e+06	4.02192e+06	3.40226e+06	4.60789e+06	3.51371e+06
Lauric acid ethyl ester	5.31619e+08	6.00159e+08	1.00764e+09	6.38994e+08	7.40845e+08	6.45134e+08	6.32027e+08	5.7096e+08	1.13934e+09	1.13552e+09	6.81662e+08	7.28513e+08	8.08079e+08	6.36225e+08	7.07592e+08	7.37689e+08	6.2716e+08	7.07372e+08	6.91942e+08	7.26016e+08	8.95268e+08
Prostaglandin E3	100378	198807	96789.8	297959	111883	436535	166674	104814	102272	98245.8	134330	104748	164454	78617.3	91393.1	134635	124399	99498.2	99327.2	93680.6	117357
Glycocholic acid hydrate	728245	1.22666e+06	1.06921e+06	1.00458e+06	696868	1.07383e+06	762833	993273	892708	975041	644901	640211	1.50526e+06	557881	601600	369250	545617	726545	302162	1.6018e+06	440537
3-Indoleacrylic acid	1.00542e+06	1.88277e+06	1.23085e+06	1.55089e+06	959738	852636	2.07772e+06	1.2737e+06	1.33219e+06	1.1811e+06	1.18734e+06	1.41725e+06	751970	1.28319e+06	1.3086e+06	2.39242e+06	2.07485e+06	782972	1.11168e+06	965566	1.60233e+06
23-Norcholic acid	899998	1.08727e+06	586078	964682	792341	371059	507778	471229	533571	313869	678386	707710	427431	553199	287133	350105	873115	1.04738e+06	866666	867947	716265
D-Sedoheptulose 7-phosphate	8.95053e+06	7.18943e+06	8.68405e+06	5.71133e+06	7.597e+06	7.84685e+06	5.83741e+06	7.99211e+06	9.7265e+06	7.79479e+06	8.53046e+06	7.13095e+06	5.212e+06	5.53451e+06	4.74471e+06	8.6331e+06	7.12653e+06	7.92861e+06	8.54741e+06	7.8924e+06	6.36331e+06
PE (20:4e/20:4)	9.2432e+06	3.47136e+06	2.95988e+06	3.33132e+06	3.35845e+06	4.84797e+06	6.29478e+06	9.67625e+06	3.69581e+06	2.07862e+06	5.05428e+06	4.53197e+06	2.23353e+06	6.23976e+06	9.42445e+06	1.003e+07	1.05587e+07	4.13625e+06	6.63473e+06	3.97539e+06	8.87217e+06
LPC 22:2	1.44196e+06	2.43357e+06	2.64857e+06	2.84667e+06	1.76069e+06	2.5778e+06	2.42034e+06	1.99938e+06	1.28004e+06	1.87744e+06	2.27631e+06	2.10739e+06	2.81071e+06	1.76423e+06	2.29547e+06	1.45226e+06	2.35755e+06	2.22034e+06	1.54788e+06	3.14868e+06	1.46993e+06
PC (18:0/20:3)	1.43063e+08	9.4948e+07	6.21726e+07	5.07329e+07	4.4534e+07	8.49577e+07	5.75921e+07	7.60688e+07	8.73245e+07	7.07229e+07	5.23345e+07	3.76121e+07	4.75088e+07	3.86347e+07	6.11511e+07	7.03141e+07	6.79674e+07	6.26266e+07	6.66806e+07	6.26373e+07	2.74128e+07
trans-Aconitic acid	5.17176e+07	4.59866e+07	2.065e+07	5.33982e+07	5.7137e+07	7.81744e+07	6.04444e+07	4.81835e+07	3.61204e+07	4.19256e+07	4.22111e+07	5.02257e+07	8.56897e+07	2.81063e+07	5.14814e+07	2.95008e+07	2.74315e+07	6.10487e+07	2.78604e+07	6.63543e+07	4.82398e+07
OxPS (18:1-20:4+1O(1Cyc))	2.8802e+06	5.20138e+06	6.21122e+06	5.82368e+06	6.22695e+06	1.00132e+06	584250	5.6092e+06	5.19136e+06	6.46206e+06	4.5019e+06	2.69084e+06	1.05603e+06	858019	972036	3.89831e+06	932232	5.99188e+06	1.10912e+06	1.11198e+06	5.52449e+06
PC (16:0/22:5)	2.11891e+06	1.77914e+06	1.49286e+06	861182	1.53038e+06	710755	1.60901e+06	1.90895e+06	1.37968e+06	1.33665e+06	1.50998e+06	1.45501e+06	1.70763e+06	771451	2.89666e+06	2.11549e+06	2.23809e+06	2.93264e+06	2.11665e+06	1.25382e+06	2.78312e+06
PC (18:1e/20:4)	3.087e+07	2.79497e+07	1.52243e+07	2.20863e+07	2.03413e+07	2.47381e+07	1.37876e+07	2.94569e+07	2.63418e+07	2.3981e+07	1.9592e+07	1.36586e+07	2.00847e+07	1.52043e+06	1.88293e+07	2.00787e+07	4.26613e+07	2.91337e+07	3.47746e+07	1.43546e+07	2.36203e+07
L-Asparagine	1.8723e+06	4.18574e+06	2.34121e+06	2.48712e+06	4.09065e+06	3.03758e+06	3.83585e+06	5.276e+06	6.68265e+06	3.23228e+06	4.22759e+06	4.7532e+06	2.93637e+06	4.24723e+06	4.1869e+06	4.9811e+06	2.98956e+06	3.64708e+06	4.55043e+06	3.91669e+06	3.6441e+06
LPS 16:0	8.67644e+06	1.45007e+07	1.14776e+07	2.31461e+07	1.20782e+07	1.51518e+07	1.18556e+07	1.37665e+07	1.64371e+07	2.76705e+07	8.07374e+06	1.50531e+07	1.15622e+07	1.01893e+07	1.08691e+07	1.09444e+07	1.1978e+07	1.74189e+07	8.14136e+06	1.25202e+07	1.25484e+07
LPI 18:1	1.03177e+06	2.37648e+06	4.03303e+06	9.26089e+06	2.16379e+06	1.42554e+06	3.73813e+06	4.61082e+06	1.81956e+06	7.2992e+06	1.52781e+06	927857	4.26825e+06	856109	2.04901e+06	1.47287e+06	922087	3.95949e+06	1.85552e+06	795139	3.76247e+06
Adenylocuccinic Acid	517066	800505	754777	637316	859779	3.06951e+06	877667	1.43116e+06	1.38439e+06	981028	1.11901e+06	1.42333e+06	2.15047e+06	1.10757e+06	523954	1.26693e+06	759328	876443	919727	1.447e+06	1.37696e+06
cis-2-Decenoic acid	3.58737e+07	4.30386e+07	7.44064e+07	4.9528e+07	4.71497e+07	4.31001e+07	3.55294e+07	6.58406e+07	6.04121e+07	5.72022e+07	5.23275e+07	5.24566e+07	4.43226e+07	4.74305e+07	5.95671e+07	6.28294e+07	6.14065e+07	3.99084e+07	4.4944e+07	4.92959e+07	5.75374e+07
Lysopc 17:0	2.06099e+07	2.3947e+07	2.36228e+07	2.18786e+07	2.10421e+07	3.43764e+07	1.81063e+07	2.77068e+07	1.99282e+07	1.77279e+07	1.56729e+07	1.26346e+07	3.12705e+07	1.23577e+07	1.97591e+07	1.26251e+07	1.85114e+07	1.43598e+07	9.66132e+06	3.2344e+07	1.31839e+07
PC (6:0/16:4)	758336	1.27222e+06	842015	1.17042e+06	943443	2.40372e+06	2.60587e+06	1.23288e+06	848077	774910	929776	1.08326e+06	1.92004e+06	1.3695e+06	1.32571e+06	1.41222e+06	1.2945e+06	752342	686554	2.01541e+06	1.68834e+06
PS (16:0/16:0)	3.2789e+06	2.78203e+06	1.8916e+06	3.56765e+06	1.49193e+06	1.46064e+06	2.27774e+06	2.99082e+06	2.13887e+06	3.79317e+06	2.34031e+06	2.71975e+06	2.10524e+06	2.6508e+06	3.09534e+06	1.88428e+06	2.3394e+06	3.84151e+06	2.25391e+06	2.80637e+06	1.59864e+06
Catechol	1.61377e+06	1.71417e+06	1.06274e+06	1.68658e+06	4.02934e+06	1.35288e+06	1.24879e+06	2.29326e+06	2.76106e+06	1.91155e+06	1.10496e+06	1.51782e+06	1.09446e+06	4.26371e+06	1.34807e+06	1.01251e+06	804404	1.16507e+06	917343	4.16761e+06	822125
L-arginine	4.17919e+06	5.75985e+06	2.92848e+06	5.87844e+06	6.2255e+06	6.80529e+06	4.06379e+06	8.99515e+06	9.22503e+06	6.66777e+06	1.00593e+07	7.40656e+06	6.07391e+06	6.82121e+06	7.38811e+06	6.38081e+06	4.173e+06	5.35407e+06	6.11468e+06	4.5029e+06	6.52836e+06
23-Nordeoxycholic acid	9.04017e+06	4.61943e+06	2.00418e+06	6.09445e+06	2.89241e+06	4.44971e+06	1.67104e+06	799820	1.47783e+06	2.28471e+06	1.48595e+06	1.57151e+06	1.36326e+06	1.09657e+06	1.59242e+06	713546	3.88764e+06	1.46879e+07	6.2354e+06	1.95381e+06	4.95274e+06
PE (18:2e/18:1)	3.06686e+07	1.72427e+07	3.75178e+07	1.35393e+07	1.03163e+07	3.36858e+07	1.52694e+07	1.38757e+07	1.88629e+07	8.45361e+06	1.54018e+07	8.95138e+06	1.37318e+07	1.23048e+07	1.21343e+07	1.21244e+07	1.6916e+07	1.80237e+07	9.22783e+06	1.329e+07	1.01982e+07
FAHFA (20:4/20:4)	6.2042e+06	9.93979e+06	1.20725e+07	8.04577e+06	1.16644e+07	8.10099e+06	1.06116e+07	8.87802e+06	1.0437e+07	1.06556e+07	1.23924e+07	1.27468e+07	9.72357e+06	1.5683e+07	1.01652e+07	1.34043e+07	1.13606e+07	9.92914e+06	1.8256e+07	1.15321e+07	1.13662e+07
4-Hydroxyretinoic Acid	5.86064e+06	7.62747e+06	5.34487e+06	1.6435e+07	1.05638e+07	1.46965e+07	1.02173e+07	723449	530276	527795	596217	672359	714045	502686	3.69003e+06	3.66073e+06	2.49773e+06	1.44912e+06	3.18299e+06	1.84786e+06	1.61041e+06
2-Phosphoglyceric acid	1.57014e+06	1.3252e+06	1.4585e+07	3.41724e+06	2.07321e+06	1.42148e+06	384147	2.96991e+06	2.01733e+06	2.58562e+06	1.38885e+06	1.35443e+06	2.60208e+06	2.57991e+06	2.16842e+06	2.86435e+06	3.57413e+06	1.52631e+06	1.37972e+06	1.4723e+06	1.95409e+06
LPC 22:1	2.00036e+06	3.37984e+06	4.43934e+06	4.93303e+06	2.72955e+06	4.89829e+06	4.11107e+06	3.48661e+06	2.47122e+06	2.34723e+06	3.17868e+06	2.72119e+06	4.55584e+06	2.79664e+06	3.78682e+06	2.36318e+06	3.76637e+06	2.81439e+06	2.26868e+06	4.81527e+06	3.14556e+06
Deoxycholic acid	7.28915e+08	6.69161e+08	3.58202e+08	1.3251e+09	5.21814e+08	5.85061e+08	3.03111e+08	3.35782e+08	2.1074e+08	1.60307e+08	3.05821e+08	2.71212e+08	2.60005e+08	3.01814e+08	2.91797e+08	1.91618e+08	6.97368e+08	8.45158e+08	1.08477e+09	3.50657e+08	5.77244e+08
N-acetyl-D-glucosamine	544675	626071	597840	731025	630131	674430	935154	826959	1.09185e+06	697800	734369	933206	531652	727195	720988	836683	826862	484161	754238	622328	710126
OxPC (18:1-18:2+2O)	3.45382e+07	8.09677e+07	8.16189e+07	7.26079e+07	8.95932e+07	1.91015e+07	2.883e+07	6.18222e+07	5.9977e+07	9.91817e+07	2.07195e+07	3.79723e+07	2.51898e+07	1.18836e+07	1.92807e+07	3.85749e+07	1.09264e+07	8.63019e+07	1.67024e+07	2.07423e+07	1.06938e+08
LPC 16:1	3.09963e+07	3.07208e+07	2.67003e+07	3.04626e+07	2.57286e+07	5.63071e+07	4.5356e+07	2.25295e+07	1.93579e+07	1.59273e+07	2.0812e+07	2.42328e+07	3.72285e+07	1.74236e+07	1.71835e+07	1.80185e+07	2.57168e+07	1.02657e+07	1.2429e+07	3.54536e+07	1.31491e+07
7Z, 10Z, 13Z, 16Z, 19Z-docosapentaenoic acid	125106	145126	185374	151481	198824	236938	146156	198523	207246	207183	199021	212665	138971	121882	480235	203915	428339	93184.9	201261	233421	343944
PS (18:0/18:2)	1.76279e+08	1.52373e+08	1.46632e+08	1.83362e+08	1.89971e+08	2.09239e+08	2.39076e+08	1.47181e+08	2.18462e+08	1.72706e+08	2.57873e+08	2.1599e+08	2.74136e+08	2.4424e+08	2.01995e+08	2.43261e+08	2.87707e+08	2.0322e+08	2.96268e+08	3.62809e+08	2.25453e+08
PE (18:2/20:4)	2.08665e+08	1.22768e+08	1.06555e+08	2.38429e+08	1.28399e+08	1.47517e+08	2.43764e+08	1.7708e+08	1.4531e+08	1.39554e+08	1.19717e+08	1.60213e+08	2.2103e+08	2.29944e+08	2.81039e+08	2.4737e+08	1.54503e+08	2.50446e+08	1.16119e+08	2.79443e+08	2.51797e+08
Ethyl myristate	1.91255e+10	2.23291e+10	2.48753e+10	2.21214e+10	2.43818e+10	1.89837e+10	2.19967e+10	1.97851e+10	2.3723e+10	2.61074e+10	2.28592e+10	2.3552e+10	2.09795e+10	2.36117e+10	2.22728e+10	2.16413e+10	2.349e+10	2.12434e+10	2.40829e+10	2.01171e+10	2.46489e+10
N-Acetyl-L-tyrosine	394454	511844	509192	397549	325886	892128	465358	625583	730191	505559	707738	548925	421615	439192	530520	516809	724868	567136	379413	541639	409906
OxPC (18:1-20:3+1O)	4.08687e+06	4.8588e+06	2.93383e+06	1.20236e+06	2.77104e+06	3.76987e+06	1.27762e+06	2.19575e+06	2.24668e+06	2.39252e+06	3.06233e+06	3.17814e+06	3.45707e+06	2.36561e+06	2.09169e+06	2.47816e+06	4.08265e+06	1.70781e+06	1.94606e+06	1.66349e+06	741173
PS (16:0/18:1)	1.05652e+07	4.99285e+06	7.00877e+06	9.56522e+06	6.65257e+06	5.71757e+06	1.008e+07	9.79174e+06	8.88295e+06	1.36184e+07	6.86905e+06	1.06012e+07	1.0445e+07	7.49402e+06	7.39195e+06	8.92904e+06	1.12504e+06	8.74017e+06	5.73014e+06	7.56961e+06	9.8926e+06
PC (2:0/16:1)	2.49893e+06	5.58421e+06	7.23827e+06	9.70951e+06	7.95205e+06	1.38436e+07	1.65517e+07	5.1537e+06	2.77069e+06	3.29095e+06	3.18358e+06	3.81617e+06	1.88057e+07	4.80387e+06	2.04971e+06	3.94166e+06	8.99675e+06	3.19435e+06	2.23369e+06	1.89726e+07	3.79446e+06
Protoporphyrin IX	2.68571e+06	1.82713e+06	1.67475e+06	897027	1.42913e+06	2.48999e+06	8.164e+06	1.61343e+06	2.94718e+06	559036	1.25673e+06	3.13593e+06	4.4262e+06	2.54073e+06	4.23214e+06	1.91765e+06	2.74455e+06	1.14873e+06	5.20761e+06	2.36779e+06	928311
2-Ketohexanoic acid	8.27435e+06	2.17268e+07	2.18086e+07	2.86819e+07	4.00654e+07	4.49942e+06	4.17662e+06	1.83733e+07	8.18461e+06	1.93276e+07	8.30207e+06	8.72732e+06	6.41335e+06	2.80292e+07	1.25561e+07	1.29602e+07	2.09382e+07	9.59512e+06	1.33849e+07	8.70576e+06	1.59942e+07
PS (16:0/20:4)	1.9968e+08	1.0742e+08	1.25076e+08	1.89811e+08	1.21992e+08	1.62245e+08	2.51288e+08	1.35856e+08	1.49322e+08	2.08936e+08	1.55047e+08	1.4261e+08	2.76664e+08	1.8866e+08	2.59782e+08	2.20241e+08	1.54519e+08	2.04148e+08	1.13893e+08	2.28785e+08	1.71611e+08
PE (18:2e/20:4)	8.8298e+08	9.84769e+08	4.69699e+08	3.09893e+08	8.05647e+08	6.83643e+08	6.12117e+08	1.1635e+09	6.027e+08	4.76755e+08	6.30425e+08	4.83715e+08	4.91442e+08	7.39159e+08	8.23241e+08	1.01431e+09	9.00909e+08	4.59145e+08	8.18419e+08	3.38797e+08	7.69436e+08
PC (18:1/22:6)	2.61805e+06	2.27125e+06	3.21969e+06	1.51879e+06	9.40697e+06	3.83422e+06	1.12556e+06	4.36327e+06	4.50578e+06	1.74613e+06	2.12206e+06	1.32675e+06	1.92259e+06	3.59508e+06	1.48135e+06	3.05432e+06	1.85073e+06	4.01953e+06	949817	831448	3.0457e+06
Cer-EODS (d22:0/12:0-O-16:0)	495394	583462	755171	586992	637714	566300	710234	611939	821503	739738	772223	1.87151e+06	646773	714518	1.40284e+06	830546	676237	533505	687303	598763	839414
5beta-Androstane-3,17-dione	307132	315377	315441	1.71661e+06	639325	747299	447816	93000.2	80590.6	99305.6	76584.4	57446.9	59702.1	41585.9	520160	449581	496812	871720	1.68511e+06	456339	417156
N-Acetyl-L-carnosine	1.95024e+06	2.27625e+06	1.44149e+06	1.56419e+06	2.13143e+06	3.37345e+06	2.98285e+06	3.98577e+06	3.38616e+06	2.1574e+06	2.64788e+06	2.41582e+06	2.4921e+06	2.43569e+06	3.62908e+06	3.48783e+06	4.20499e+06	2.65586e+06	2.68699e+06	2.66642e+06	1.43791e+06
PS (22:0/20:4)	1.17417e+07	6.98145e+06	3.75945e+06	5.69015e+06	5.27966e+06	6.01754e+06	5.54139e+06	8.94164e+06	6.91995e+06	3.39098e+06	6.47491e+06	3.12125e+06	6.50526e+06	8.09557e+06	9.85608e+06	6.50638e+06	9.84637e+06	5.0167e+06	7.50565e+06	5.81093e+06	5.07294e+06
Cytidine-5'-monophosphate	2.09213e+06	2.24615e+06	2.25333e+06	1.60195e+06	2.11238e+06	1.6285e+06	6.33095e+06	2.21977e+06	7.1537e+06	1.81542e+06	2.98079e+06	4.93319e+06	2.02707e+06	1.96373e+06	3.36585e+06	3.37479e+06	4.3686e+06	2.83958e+06	3.85544e+06	424303	4.96735e+06
LPC 17:0	8.11841e+07	1.26971e+08	1.69953e+08	1.47784e+08	1.10474e+08	2.79829e+08	1.23792e+08	1.4017e+08	1.29515e+08	8.74721e+07	9.5862e+07	8.50226e+07	2.59156e+08	8.6443e+07	1.41189e+08	1.10159e+08	1.11743e+08	9.87261e+07	5.10285e+07	2.7116e+08	8.08542e+07
Prostaglandin A3	3.2474e+06	4.48518e+06	3.08404e+06	1.01031e+07	6.82275e+06	6.7785e+06	1.18807e+07	293411	651237	490694	510075	517752	459947	347693	2.31994e+06	3.16314e+06	2.93435e+06	1.55012e+06	1.09971e+06	1.60345e+06	1.95575e+06
Cyclohexaneacetic acid	1.74832e+06	2.04373e+06	2.39474e+06	3.74885e+06	2.1971e+06	1.13483e+06	1.11437e+06	2.89919e+06	2.15791e+06	2.5528e+06	2.01804e+06	2.30994e+06	1.21297e+06	2.34561e+06	1.90013e+06	2.84703e+06	3.14237e+06	2.4172e+06	2.1273e+06	1.12613e+06	2.6048e+06
PE (16:0/22:6)	5.00689e+07	2.77012e+07	1.59466e+07	5.08159e+07	3.3253e+07	2.0649e+07	3.73524e+07	4.22704e+07	3.23908e+07	3.97069e+07	1.41741e+07	2.95865e+07	6.23113e+07	2.79255e+07	3.31873e+07	3.44902e+07	3.43722e+07	7.01811e+07	1.79001e+07	2.89436e+07	4.53417e+07
L-Pipecolate	1.58217e+06	2.43441e+06	2.72268e+06	2.39641e+06	1.86869e+06	2.19395e+06	1.72441e+06	2.09016e+06	2.68904e+06	4.65748e+06	1.88301e+06	2.24187e+06	2.46692e+06	2.43891e+06	1.96329e+06	2.33852e+06	1.94493e+06	2.05109e+06	1.63063e+06	1.70864e+06	1.8974e+06
7-Methylxanthine	7.0656e+06	5.89261e+06	4.29938e+06	2.86465e+06	3.84e+06	3.78608e+06	5.44343e+06	3.72684e+06	5.04952e+06	7.41247e+06	7.75707e+06	3.12502e+06	3.40688e+06	3.36399e+06	3.45974e+06	3.01379e+06	4.72859e+06	3.83962e+06	6.69821e+06	3.74821e+06	2.72409e+06
LPS 20:2	834711	2.61677e+06	3.69806e+06	6.3838e+06	2.65046e+06	2.75436e+06	1.19591e+06	3.65478e+06	2.34338e+06	5.8935e+06	1.23566e+06	1.57811e+06	1.45821e+06	815134	1.6748e+06	1.34417e+06	1.16255e+06	4.45615e+06	798741	2.71955e+06	3.59093e+06
LPS 20:3	2.30592e+06	3.75688e+06	3.10564e+06	1.14004e+06	2.28804e+06	3.99547e+06	2.74748e+06	4.375e+06	2.36813e+06	5.00181e+06	2.72723e+06	3.83671e+06	4.06461e+06	3.23958e+06	1.94155e+06	3.27079e+06	3.60256e+06	3.48902e+06	2.42933e+06	4.83385e+06	3.19548e+06
Erucic acid	5.27334e+07	6.6893e+07	7.92761e+07	9.09177e+07	6.60286e+07	6.63177e+07	3.11809e+07	7.3987e+07	7.79721e+07	7.0364e+07	6.07058e+07	7.64718e+07	6.03961e+07	6.46154e+07	7.66424e+07	5.85414e+07	6.66736e+07	6.45301e+07	5.70609e+07	5.59632e+07	6.39027e+07
PE (18:0e/20:4)	6.38877e+07	5.11776e+07	8.17677e+07	2.51787e+07	2.19217e+07	7.22093e+07	3.25079e+07	3.89823e+07	7.09368e+07	1.47133e+07	3.92919e+07	6.43724e+07	1.69483e+07	4.83155e+07	3.89778e+07	4.83232e+07	7.03289e+07	5.62212e+07	3.3363e+07	5.67544e+07	2.77641e+07
4-Oxoretinol	2.38439e+06	1.94799e+06	3.51253e+06	2.45442e+06	3.49827e+06	4.08712e+06	3.8197e+06	1.39215e+06	2.87475e+06	1.78747e+06	1.85948e+06	2.24238e+06	2.43149e+06	2.17359e+06	2.99671e+06	4.10689e+06	2.03029e+06	1.60771e+06	2.40737e+06	3.98671e+06	2.83328e+06
SM (d14:1/18:0)	1.30986e+07	6.86806e+06	9.27076e+06	6.36628e+06	8.41561e+06	1.11434e+07	1.09499e+07	6.05779e+06	1.04958e+07	9.54809e+06	1.53374e+07	1.00234e+07	8.72307e+06	1.02142e+07	9.05902e+06	8.25723e+06	8.87468e+06	1.0088e+07	8.27968e+06	8.99397e+06	1.00645e+07
OxPC (18:1-20:3+2O(1Cyc))	1.71528e+06	3.17472e+06	4.45807e+06	4.7516e+06	2.61084e+06	1.28456e+06	1.39027e+06	3.18076e+06	2.57347e+06	4.47154e+06	2.6461e+06	1.83675e+06	800563	945292	837386	2.4811e+06	1.90533e+06	3.77929e+06	802275	1.12809e+06	3.25971e+06
LPS 20:5	3.56612e+06	5.92477e+06	6.46912e+06	7.73554e+06	8.65089e+06	6.64103e+06	3.59095e+06	7.37284e+06	6.11063e+06	9.12987e+06	5.46622e+06	7.03049e+06	7.24252e+06	4.31149e+06	5.1732e+06	6.33466e+06	4.78445e+06	5.40779e+06	4.25049e+06	6.57308e+06	5.02948e+06
Docosanoic Acid	4.85686e+07	6.0014e+07	6.97927e+07	8.42266e+07	6.52505e+07	5.38119e+07	3.29508e+07	6.47042e+07	6.65515e+07	5.49486e+07	4.97871e+07	5.06369e+07	5.24632e+07	5.77804e+07	7.22929e+07	5.53423e+07	6.41053e+07	6.89477e+07	4.62138e+07	4.25366e+07	7.53805e+07
(±)12(13)-DiHOME	6.66016e+06	7.27047e+06	1.46155e+07	1.18331e+07	1.28851e+07	1.03006e+07	4.98956e+06	1.09212e+07	1.19141e+07	2.67619e+07	1.45528e+07	1.62513e+07	1.43049e+07	8.29996e+06	1.4698e+07	1.00908e+07	1.84153e+07	1.44531e+07	1.12975e+07	1.06504e+07	1.49336e+07
3-Methylhippuric acid	2.1255e+06	2.78586e+06	2.39754e+06	1.8637e+06	1.82502e+06	3.66676e+06	2.07724e+06	2.94198e+06	3.85676e+06	2.89797e+06	3.09034e+06	3.12835e+06	2.09776e+06	2.41132e+06	2.36964e+06	2.71861e+06	3.57561e+06	3.08347e+06	1.61022e+06	2.78184e+06	2.30937e+06
PC (18:0/22:6)	1.20898e+06	6.14486e+06	4.12418e+06	1.94196e+06	4.55053e+06	530094	676459	5.77382e+06	4.59894e+06	1.96549e+06	2.4956e+06	2.45072e+06	835895	954070	835117	2.50035e+06	1.42273e+06	2.40349e+06	898426	420858	1.58599e+06
OxPS (18:0-22:5+1O(1Cyc))	1.28939e+06	4.38196e+06	3.95966e+06	8.2833e+06	2.10154e+06	1.10293e+06	927956	2.50241e+06	862914	4.42204e+06	1.40559e+06	968083	455210	704982	842088	1.6838e+06	1.12691e+06	3.17019e+06	750767	1.14416e+06	1.63903e+06
17α-Hydroxypregnenolone	286849	633992	284006	829213	1.27209e+06	1.79151e+06	818011	146073	97442.9	97363.5	95372.3	101116	128079	79988.9	600535	687708	618402	348367	580805	234305	329769
Lauric acid	1.10795e+08	1.02643e+08	1.63737e+08	1.2166e+08	1.27342e+08	1.29476e+08	1.11667e+08	1.47916e+08	2.61741e+08	2.27415e+08	1.35264e+08	1.48428e+08	1.386e+08	1.00136e+08	1.53873e+08	1.59274e+08	1.44746e+08	1.43016e+08	1.11247e+08	1.13682e+08	1.82869e+08
13,14-dihydro-15-keto-tetranor Prostaglandin E2	974865	285541	1.20645e+06	640363	267034	121697	301547	273375	180973	132694	143839	178348	189665	879345	118905	285997	494506	360458	160518	1.01706e+06	904844
Lignoceric Acid	8.25731e+07	5.2163e+07	7.99203e+07	6.317e+07	1.08265e+08	1.47109e+08	6.99148e+07	7.74744e+07	6.20441e+07	5.86853e+07	7.71037e+07	6.31935e+07	5.21008e+07	5.81737e+07	7.51848e+07	9.1143e+07	7.17305e+07	4.62198e+07	8.27955e+07	4.65168e+07	5.11519e+07
cis-5,8,11,14,17-Eicosapentaenoic acid	4.1658e+08	4.73588e+08	7.34162e+08	6.17156e+08	8.04732e+08	6.36495e+08	3.88734e+08	4.74227e+08	6.89229e+08	6.01819e+08	4.71662e+08	5.35379e+08	4.92682e+08	6.40231e+08	7.20087e+08	8.13147e+08	4.683e+08	4.71177e+08	6.47479e+08	7.87937e+08	7.50028e+08
LPI 20:4	1.42866e+07	1.37815e+07	3.11335e+07	2.53644e+07	3.05442e+07	2.08974e+07	3.65141e+07	3.49404e+07	2.50483e+07	2.78685e+07	1.34267e+07	2.29023e+07	5.847e+07	8.56603e+06	2.61085e+07	2.3288e+07	1.26233e+07	1.7566e+07	2.27979e+07	1.04273e+07	2.13145e+07
D-Gluconic acid	2.4647e+07	2.35656e+07	2.49676e+07	2.58702e+07	3.55406e+07	2.6946e+07	2.43914e+07	3.6878e+07	2.97526e+07	2.99507e+07	2.25888e+07	2.4729e+07	2.55713e+07	6.0317e+06	3.32544e+07	1.78969e+07	1.93525e+07	2.79651e+07	1.66003e+07	3.40558e+07	2.4082e+07
PC (17:0/20:4)	2.58509e+07	2.36953e+07	1.72981e+07	1.33051e+07	2.37102e+07	2.4333e+07	2.70159e+07	3.02452e+07	1.38316e+07	1.43288e+07	2.89819e+07	1.74068e+07	2.26815e+07	1.63739e+07	2.35961e+07	2.6873e+07	2.58684e+07	1.81814e+07	2.01721e+07	1.60267e+07	2.20187e+07
PE (18:3e/20:4)	7.76442e+07	6.69624e+07	4.42768e+07	4.22549e+07	7.05991e+07	6.44382e+07	7.51527e+07	9.7968e+07	6.11423e+07	4.54139e+07	6.85808e+07	5.12626e+07	6.50799e+07	8.08527e+07	1.09691e+08	1.20137e+08	1.37958e+08	7.31484e+07	7.40108e+07	3.83826e+07	8.50259e+07
13,14-Dihydro-15-keto Prostaglandin J2	2.30586e+06	2.78466e+06	1.88559e+06	4.46938e+06	2.67882e+06	3.97473e+06	4.4755e+06	269759	320975	213443	142796	298878	173505	161424	1.07757e+06	1.93489e+06	1.03247e+06	827633	1.28616e+06	862993	1.01163e+06
PC (16:0/18:2)	2.07028e+09	1.52911e+09	1.13774e+09	1.77986e+09	1.1721e+09	2.35299e+09	1.94788e+09	1.90916e+09	1.28678e+09	1.40843e+09	1.74152e+09	2.37412e+09	1.75253e+09	1.56086e+09	1.86291e+09	1.95769e+09	2.02285e+09	1.37579e+09	1.39844e+09	1.41334e+09	1.5345e+09
PC (2:0/18:3)	3.48831e+06	6.68056e+06	3.83693e+06	5.85528e+06	3.45417e+06	2.46704e+07	1.93945e+07	7.78618e+06	6.28628e+06	3.43999e+06	8.96015e+06	7.00229e+06	2.27525e+07	5.58242e+06	4.78812e+06	5.75874e+06	1.20907e+07	5.17329e+06	2.65765e+06	2.54984e+07	3.33738e+06
PE (18:2e/22:5)	1.85993e+06	3.8972e+06	2.18452e+06	197482	9.03305e+06	3.54819e+06	889733	2.33697e+06	2.61848e+06	3.36751e+06	3.41929e+06	972262	1.23526e+06	1.28936e+06	1.2267e+06	1.40784e+06	3.18148e+06	877486	3.05666e+06	936948	232251
γ-Linolenic acid	5.99988e+08	7.35352e+08	1.91535e+09	1.03534e+09	1.44288e+09	1.15582e+09	8.49547e+08	6.64696e+08	1.38867e+09	1.54263e+09	1.21067e+09	9.49867e+08	1.54932e+09	1.3636e+09	8.85725e+08	1.33762e+09	8.22015e+08	1.02216e+09	9.52656e+08	1.04751e+09	1.21933e+09
Inositol	5.17532e+07	7.02447e+07	7.38181e+07	7.02168e+07	7.83541e+07	8.541e+07	6.37419e+07	8.36318e+07	8.49512e+07	9.14628e+07	9.16283e+07	8.65072e+07	8.56925e+07	7.46826e+07	7.27324e+07	7.97241e+07	1.0166e+08	6.7404e+07	6.8742e+07	7.84061e+07	7.67376e+07
OxPC (18:0-20:4+4O(1Cyc))	6.09572e+06	1.71865e+07	2.59602e+07	1.95777e+07	1.50712e+07	1.16723e+06	746080	1.98009e+07	1.91381e+07	2.33846e+07	1.07108e+07	3.58005e+06	776426	683126	748891	1.15097e+07	847068	1.964e+07	1.91724e+06	1.13061e+06	2.37996e+07
Nervonic acid	6.07218e+07	9.96472e+07	1.58081e+08	1.90438e+08	1.53487e+08	1.00616e+08	6.15954e+07	1.06072e+08	1.07696e+08	9.17955e+07	6.93261e+07	7.2498e+07	7.77861e+07	7.64663e+07	1.47928e+08	8.291e+07	9.09882e+07	1.18371e+08	7.36629e+07	8.02479e+07	1.09888e+08
LPG 22:6	861138	1.01416e+06	1.1136e+06	1.63526e+06	812506	1.73282e+06	936971	1.92126e+06	1.04807e+06	866070	963432	983023	2.03055e+06	227789	1.10393e+06	828173	436653	1.11393e+06	338340	1.51247e+06	745176
OxPC (18:0-18:3+1O)	6.71456e+08	6.46482e+08	3.43052e+08	4.22599e+08	6.11005e+08	7.25758e+08	5.38204e+08	5.89743e+08	5.06561e+08	5.58624e+08	6.11245e+08	4.98471e+08	6.72881e+08	5.66536e+08	7.22221e+08	5.55686e+08	8.09089e+08	5.14757e+08	6.61337e+08	4.20767e+08	5.2333e+08
LPC 24:0	3.27389e+06	3.76757e+06	1.05576e+07	6.43936e+06	7.37895e+06	1.08515e+07	1.00736e+07	9.27925e+06	7.61067e+06	5.8095e+06	1.12711e+07	9.8087e+06	8.08622e+06	8.0776e+06	7.26819e+06	8.53447e+06	3.09805e+06	7.35294e+06	7.03134e+06	6.85098e+06	9.28653e+06
Glyceraldehyde 3-phosphate	1.49442e+06	3.16508e+06	1.91659e+06	1.88442e+06	3.05856e+06	3.99158e+06	320065	3.87578e+06	3.12955e+06	1.41245e+06	3.45659e+06	6.73775e+06	2.60346e+06	5.84011e+06	6.06146e+06	2.36618e+06	4.56382e+06	4.16957e+06	3.99839e+06	3.84971e+06	4.56053e+06
Val-Ser	2.93432e+06	2.6074e+06	4.86823e+06	3.71508e+06	3.90892e+06	2.59036e+06	2.176e+06	5.18743e+06	2.10471e+06	3.73589e+06	2.54645e+06	2.6421e+06	7.73586e+06	1.73385e+06	4.86562e+06	3.95731e+06	2.34008e+06	2.7012e+06	4.40391e+06	1.32573e+06	3.11442e+06
LPS 22:6	3.95989e+07	5.79242e+07	4.40069e+07	5.1153e+07	5.22867e+07	6.63532e+07	3.81143e+07	5.13468e+07	5.12974e+07	5.1679e+07	5.4744e+07	6.86314e+07	5.59757e+07	4.70694e+07	4.18351e+07	4.66309e+07	4.42445e+07	4.86357e+07	3.29394e+07	6.29932e+07	3.71045e+07
LPE 20:2	2.49588e+06	2.94541e+06	2.25093e+06	6.99794e+06	1.54372e+06	3.01939e+06	2.64678e+06	2.40119e+06	2.37435e+06	2.07978e+06	1.74635e+06	2.04452e+06	3.47893e+06	2.36119e+06	1.77306e+06	1.38035e+06	2.85416e+06	2.32144e+06	1.08953e+06	3.57416e+06	1.59249e+06
acetoacetate	1.97228e+07	2.54377e+07	2.98136e+07	1.60596e+07	2.66179e+07	3.28306e+07	2.08258e+07	3.24327e+07	2.66548e+07	3.0119e+07	2.42567e+07	1.49853e+07	2.62859e+07	1.71809e+07	9.99094e+06	2.38414e+07	1.99843e+07	2.6453e+07	1.61333e+07	1.69532e+07	2.90296e+07
PC (16:0/20:4)	6.71266e+08	6.62497e+08	3.39861e+08	4.22389e+08	6.07667e+08	7.17466e+08	5.37948e+08	5.89543e+08	5.03657e+08	5.5689e+08	6.05048e+08	4.9564e+08	6.70829e+08	5.66043e+08	6.61885e+08	5.55225e+08	8.05429e+08	5.14589e+08	6.57195e+08	4.19934e+08	5.48648e+08
PC (16:0/18:1)	1.75973e+09	8.59136e+08	1.10528e+09	8.27855e+08	8.87529e+08	4.96947e+08	1.33897e+09	1.13887e+09	1.13808e+09	6.45442e+08	1.46141e+09	1.93219e+09	1.82229e+09	1.12835e+09	1.24919e+09	1.00371e+09	1.50484e+09	1.04128e+09	8.81939e+08	1.14448e+09	9.77684e+08
Delta-Tridecalactone	5.46114e+06	6.58266e+06	1.13196e+07	8.3658e+06	8.4605e+06	8.65168e+06	8.34961e+06	7.42877e+06	1.11325e+07	1.06378e+07	7.93661e+06	9.36065e+06	7.55391e+06	5.82976e+06	9.96718e+06	8.6439e+06	8.21439e+06	9.05683e+06	8.4234e+06	8.68883e+06	1.10297e+07
LPC 22:0	8.23701e+06	1.48424e+07	1.54556e+07	1.53721e+07	1.12913e+07	1.31758e+07	1.16288e+07	1.29061e+07	1.18387e+07	1.00885e+07	1.16473e+07	8.93705e+06	1.36176e+07	9.14108e+06	1.02064e+07	8.79795e+06	1.28484e+07	1.14819e+07	7.23446e+06	1.28147e+07	1.01283e+07
OxPS (18:1-20:5+3O(2Cyc))	3.04734e+06	6.85688e+06	1.10582e+07	7.07415e+06	1.03788e+07	1.12431e+06	1.1209e+06	8.10045e+06	8.25232e+06	1.10742e+07	3.97439e+06	1.50557e+06	1.30134e+06	1.12723e+06	999589	3.2538e+06	1.0936e+06	9.32196e+06	1.09669e+06	1.23244e+06	9.84921e+06
(5ξ,9ξ)-17-Hydroxykaur-15-en-19-oic acid	3.93759e+07	3.4304e+07	3.1124e+07	1.59378e+08	3.432e+07	1.7828e+08	1.35521e+08	3.63305e+07	6.6342e+07	4.71096e+07	6.0882e+07	6.00848e+07	3.64389e+07	6.10832e+07	4.68619e+07	5.63409e+07	4.7954e+07	4.93864e+07	1.05663e+08	7.65268e+07	5.63526e+07
1,2-Dipalmitoyl-sn-glycero-3-phosphate	3.30801e+06	4.00744e+06	2.40788e+06	1.70506e+06	1.2021e+06	3.95121e+06	3.46936e+06	2.78435e+06	2.80515e+06	2.61346e+06	3.07812e+06	4.11948e+06	3.61856e+06	1.70518e+06	2.87995e+06	2.88212e+06	2.93379e+06	2.72283e+06	3.49319e+06	2.56369e+06	2.40166e+06
L-(+)-Arabinose	3.14277e+07	2.90765e+07	3.34977e+07	3.39647e+07	3.05018e+07	3.89472e+07	2.19339e+07	3.10191e+07	3.96701e+07	3.18367e+07	3.7896e+07	3.11818e+07	3.65409e+07	2.67124e+07	3.35507e+07	3.57955e+07	3.86289e+07	3.09812e+07	2.6414e+07	2.92525e+07	2.98725e+07
PE (18:1e/16:0)	1.18596e+07	7.30371e+06	1.04445e+07	6.83847e+06	3.81714e+06	1.01683e+07	5.94786e+06	7.75955e+06	8.89772e+06	5.46505e+06	6.78251e+06	1.13224e+07	3.3041e+06	3.48095e+06	4.24302e+06	5.19148e+06	1.16344e+07	7.31343e+06	4.00745e+06	6.79281e+06	3.70189e+06
PS (16:0/18:2)	9.76934e+06	7.55752e+06	1.10036e+07	9.87187e+06	7.05328e+06	9.27444e+06	1.12231e+07	1.21597e+07	1.11804e+07	1.34543e+07	1.27469e+07	8.10245e+06	1.23811e+07	1.06788e+07	1.03149e+07	1.07064e+07	9.98149e+06	1.40139e+07	9.32178e+06	8.76314e+06	9.71187e+06
alpha-Ketoglutaric acid	1.37488e+06	5.08185e+06	2.12001e+07	7.99728e+06	2.15995e+07	3.88685e+06	249546	5.55581e+06	1.37578e+06	5.32364e+06	3.71872e+06	1.46508e+06	4.23692e+06	7.91463e+06	2.05204e+06	2.19135e+06	1.89339e+06	1.65653e+06	1.91875e+06	6.27737e+06	1.71345e+06
PC (18:5e/18:0)	6.00278e+06	5.43922e+06	4.64621e+06	3.49129e+06	6.04999e+06	9.00109e+06	5.78856e+06	6.35908e+06	5.61784e+06	4.42528e+06	7.55075e+06	6.02962e+06	3.3962e+06	6.33632e+06	7.19781e+06	7.99658e+06	1.1971e+07	4.41054e+06	5.49827e+06	3.99585e+06	6.11473e+06
trans-10-Heptadecenoic Acid	8.99856e+07	1.14357e+08	1.50664e+08	1.30451e+08	1.27124e+08	1.251e+08	1.24246e+08	1.01556e+08	1.44069e+08	1.45986e+08	1.2214e+08	1.08346e+08	1.11027e+08	1.23995e+08	1.03246e+08	134082008	9.06479e+07	1.15775e+08	1.09405e+08	1.16343e+08	1.22819e+08
LPC 20:4	1.18113e+07	1.21774e+07	8.65513e+06	1.16077e+07	5.18405e+06	1.83045e+07	1.13293e+07	1.56964e+07	1.64427e+07	3.22391e+06	8.80742e+06	8.9219e+06	2.56019e+07	6.13015e+06	7.90763e+06	8.5476e+06	7.07189e+06	7.86163e+06	6.73464e+06	1.93769e+07	5.43442e+06
PC (15:0/18:1)	1.40795e+07	1.40467e+07	7.59581e+06	1.69066e+07	1.46328e+07	2.40695e+07	1.87029e+07	1.61408e+07	8.73217e+06	6.03872e+06	2.09294e+07	1.77265e+07	3.67942e+06	8.14589e+06	1.42707e+07	1.05913e+07	1.98729e+07	5.43937e+06	1.28738e+07	1.18859e+07	7.97136e+06
16-Hydroxyhexadecanoic acid	9.54559e+08	9.48071e+08	1.71139e+09	1.12151e+09	1.28314e+09	1.32378e+09	1.28845e+09	9.55998e+08	1.97332e+09	1.83944e+09	1.52528e+09	1.08803e+09	1.9103e+09	1.21848e+09	1.01506e+09	1.31102e+09	1.03877e+09	1.27182e+09	1.27552e+09	1.27557e+09	1.47427e+09
OxPE (16:0-22:5+1O(1Cyc))	1.45014e+07	2.35567e+07	2.16897e+07	2.08763e+07	2.68555e+07	1.44237e+07	4.71561e+06	1.84202e+07	2.53973e+07	4.65667e+07	2.2182e+07	1.69223e+07	1.1172e+07	8.69569e+06	8.55789e+06	2.10236e+07	1.23413e+07	3.11258e+07	1.38003e+07	1.25611e+07	2.41074e+07
2-(benzylthio)-5-nitrobenzonitrile	17425.5	17903.4	16400.1	36508.9	15655.5	19852.2	22174.8	378528	934926	1.05008e+06	749396	1.94466e+06	2.8404e+06	2.93139e+06	17147.1	16256.3	18499.5	16096.8	15065.5	18319.4	16322.5
Octadeca-11E,13E,15Z-trienoic acid	82104.6	130153	98207.1	216143	172807	265402	161145	153442	138205	179900	246532	212705	114078	130382	451748	124295	306234	90569.9	183438	142093	126620
LPC 18:1	3.52861e+08	4.57916e+08	4.58792e+08	4.75876e+08	3.29881e+08	8.82242e+08	5.09387e+08	3.93011e+08	2.87994e+08	2.33953e+08	3.02898e+08	2.83622e+08	1.04901e+09	2.27501e+08	3.47859e+08	2.6125e+08	3.4994e+08	2.38505e+08	1.85161e+08	9.62293e+08	2.41068e+08
PE (16:1e/20:5)	1.38853e+07	2.45278e+06	4.47605e+06	6.6162e+06	2.69699e+06	1.0644e+07	2.95246e+07	3.06038e+07	8.42938e+06	1.78746e+06	8.55546e+06	2.44201e+07	1.41558e+07	9.28875e+06	3.2044e+07	1.97723e+07	2.31921e+07	5.18402e+06	2.24281e+06	4.53396e+06	2.65719e+07
SM (d14:2/22:0)	1.63073e+07	7.11934e+06	1.1609e+07	9.68547e+06	6.91173e+06	2.39911e+07	2.22002e+07	1.12511e+07	1.06684e+07	7.68002e+06	1.24033e+07	2.56465e+07	1.16734e+07	8.00259e+06	1.10221e+07	9.13138e+06	1.69173e+07	1.01917e+07	1.05447e+07	3.05985e+07	1.07949e+07
LPS 18:1	6.76681e+07	1.14343e+08	1.13954e+08	1.53968e+08	7.66624e+07	8.16786e+07	6.14606e+07	1.20029e+08	8.22087e+07	1.29108e+08	7.80129e+07	7.50969e+07	7.96166e+07	4.22491e+07	5.27449e+07	7.94351e+07	7.68388e+07	1.17802e+08	5.82084e+07	1.00266e+08	8.52186e+07
OxPS (18:0-20:4+3O(2Cyc))	4.73144e+06	1.29612e+07	2.15438e+07	1.38607e+07	1.60336e+07	3.1336e+06	2.23501e+06	1.80545e+07	1.40519e+07	2.28334e+07	1.165e+07	3.89426e+06	1.26072e+06	2.18818e+06	1.74729e+06	8.01076e+06	1.76771e+06	2.56996e+07	2.6002e+06	2.32249e+06	3.94032e+07
Inosine 5'-Monophosphate	4.60864e+06	6.70953e+06	1.1806e+07	1.15058e+07	2.44253e+07	6.99252e+06	6.92115e+06	1.76663e+07	8.17646e+06	1.07324e+07	9.47793e+06	1.50105e+07	6.04286e+06	7.81673e+06	1.05344e+07	1.50987e+07	9.97703e+06	6.73874e+06	1.80789e+07	1.86717e+07	1.51534e+07
13Z,16Z-Docosadienoic Acid	2.04034e+07	3.05089e+07	3.71997e+07	2.90855e+07	2.20624e+07	2.91889e+07	1.69358e+07	2.60093e+07	3.53726e+07	3.62932e+07	2.45753e+07	2.99715e+07	2.56846e+07	2.49625e+07	3.05794e+07	2.21034e+07	2.75421e+07	2.53671e+07	2.63362e+07	2.41908e+07	2.52519e+07
SM (d14:1/21:0)	5.71483e+06	7.37761e+06	4.35869e+06	7.59806e+06	5.76644e+06	8.04848e+06	9.82982e+06	6.51744e+06	1.08825e+06	5.73164e+06	1.08911e+07	1.20085e+07	6.46024e+06	4.59994e+06	6.98957e+06	2.19725e+06	6.15616e+06	1.04727e+07	6.17194e+06	7.70509e+06	6.3009e+06
dUDP	430878	1.09486e+06	540989	777978	1.09463e+06	1.37821e+06	787192	1.88504e+06	1.31489e+06	874591	1.23874e+06	1.01456e+06	874601	887202	2.11968e+06	1.10652e+06	1.28009e+06	1.47963e+06	548995	1.26132e+06	2.1984e+06
LPS 22:1	9.07081e+06	1.44033e+07	2.06159e+07	1.97387e+07	2.02984e+07	6.03389e+06	4.6056e+06	1.94538e+07	1.16963e+07	2.36029e+07	9.86499e+06	6.29299e+06	7.17723e+06	3.52538e+06	2.6709e+06	9.43971e+06	4.43759e+06	2.51138e+07	3.21288e+06	7.17089e+06	2.15697e+07
2-Phenylpropionic acid	710821	1.09882e+06	473771	1.0128e+06	601405	1.03182e+06	990334	640575	502650	580903	1.02897e+06	556207	1.7761e+06	512514	514762	881439	517964	898012	543784	401731	2.21381e+06
Dulcitol	1.67774e+06	2.42947e+06	1.99978e+06	2.88952e+06	2.50565e+06	5.40597e+06	1.74975e+06	2.74888e+06	2.16633e+06	2.07165e+06	3.01129e+06	3.4185e+06	2.16224e+06	2.94002e+06	3.09034e+06	3.29534e+06	2.33043e+06	1.95302e+06	1.79935e+06	3.4421e+06	1.66837e+06
LPS 18:2	2.08549e+07	2.97921e+07	3.38978e+07	5.45757e+07	3.25593e+07	2.85675e+07	1.76865e+07	3.85646e+07	2.51578e+07	4.09334e+07	2.51251e+07	3.3566e+07	2.3451e+07	2.50457e+07	2.3457e+07	3.26054e+07	2.73074e+07	2.90605e+07	2.45393e+07	3.20462e+07	2.39954e+07
OxPS (18:0-20:5+3O(2Cyc))	1.2761e+07	3.54547e+07	5.35207e+07	5.39919e+07	2.99644e+07	6.47058e+06	1.22696e+06	5.20346e+07	4.31142e+07	5.65199e+07	2.66663e+07	1.59572e+07	4.52993e+06	5.20983e+06	5.10191e+06	2.88243e+06	5.99032e+06	7.09105e+07	8.0255e+06	5.09306e+06	7.08657e+07
9-KODE	5.28438e+06	1.80478e+07	2.22355e+07	2.33733e+07	2.07889e+07	1.03871e+07	1.10702e+07	1.5113e+07	2.62664e+07	3.86824e+07	1.34963e+07	1.65978e+07	2.11597e+07	1.41864e+07	1.0825e+07	1.83755e+07	1.43461e+07	1.70972e+07	9.18437e+06	1.13828e+07	2.33297e+07
PS (20:4/20:5)	2.36351e+07	2.64686e+07	2.4996e+07	3.03794e+07	3.56374e+07	7.83193e+07	4.26598e+07	4.86276e+07	4.30675e+07	2.69021e+07	1.94461e+07	1.082e+08	5.62518e+07	9.89504e+07	9.44018e+07	4.05574e+07	8.36344e+07	1.89643e+07	9.19839e+07	1.22929e+08	1.70306e+07
PC (16:0/18:0)	4.17347e+08	3.26378e+08	4.01003e+08	3.07516e+08	3.01185e+08	4.24439e+08	3.16139e+08	3.43953e+08	4.02366e+08	236187356	3.52941e+08	3.36914e+08	3.38805e+08	2.17829e+08	2.93209e+08	2.09363e+08	3.41487e+08	3.19797e+08	2.91396e+08	3.64882e+08	3.59598e+08
PE (16:0/20:4)	4.39184e+08	3.47408e+08	1.57146e+08	1.05826e+08	2.68164e+08	3.57891e+08	3.24417e+08	4.76362e+08	2.23967e+08	1.85351e+08	4.4962e+08	2.63831e+08	2.20966e+08	2.95275e+08	4.8701e+08	4.71448e+08	6.09474e+08	2.64748e+08	2.4671e+08	5.98124e+07	3.48209e+08
LPA 17:0	468750	763463	699442	1.1316e+06	333347	1.69694e+06	718049	551619	476547	356788	414664	474403	1.45117e+06	354579	771819	436993	365185	592543	257254	1.71643e+06	483818
PE (20:4/20:4)	97506.1	75684.9	60532.2	81438	808003	91164.2	87759.2	544252	87104.6	1.75533e+06	76453.6	70339.7	91476.4	72035.9	86807.9	101110	100249	102220	71153	90423.2	2.43713e+06
Ornithine	1.03241e+07	2.23909e+07	9.49968e+06	1.91491e+07	8.31642e+06	1.04727e+07	9.21738e+06	1.24551e+07	1.2645e+07	9.44639e+06	9.30876e+06	1.16271e+07	9.85186e+06	8.66299e+06	1.14866e+07	1.12839e+07	1.18571e+07	1.14087e+07	1.13434e+07	1.17829e+07	1.16177e+07
PE (18:3e/16:0)	4.35543e+07	5.63891e+07	3.18362e+07	2.50726e+07	4.27915e+07	3.97676e+07	3.86251e+07	4.76266e+07	3.05659e+07	3.0382e+07	4.23611e+07	4.3677e+07	3.49635e+07	3.71159e+07	4.45053e+07	4.25838e+07	4.75047e+07	2.89117e+07	4.10626e+07	3.0227e+07	3.58859e+07
PC (16:0e/16:0)	2.51957e+07	1.89402e+07	2.5865e+07	2.24017e+07	3.0093e+07	3.55378e+07	3.52172e+07	3.58033e+07	2.10398e+07	9.62382e+06	2.88598e+07	5.56817e+07	4.75695e+07	1.82521e+07	2.60773e+07	2.85613e+07	3.15678e+07	2.58682e+07	2.19515e+07	2.51421e+07	3.065e+07
PC (18:1e/16:0)	4.76072e+07	3.52978e+07	4.19088e+07	3.68795e+07	3.98981e+07	4.03803e+07	7.49953e+07	7.37886e+07	4.86404e+07	2.65108e+07	4.03862e+07	4.21223e+07	7.31628e+07	3.48377e+07	3.13679e+07	4.82915e+07	5.68516e+07	4.40606e+07	3.80878e+07	5.47868e+07	3.92224e+07
PC (16:0/16:0)	1.49415e+09	1.80791e+09	1.12735e+09	1.35624e+09	1.34217e+09	1.9969e+09	1.90118e+09	1.86568e+09	1.15644e+09	1.27443e+09	1.84754e+09	2.08817e+09	1.55239e+09	1.24681e+09	1.506e+09	1.11393e+09	1.12094e+09	1.30085e+09	1.51421e+09	1.52101e+09	1.46354e+09
Prostaglandin K1	466079	1.8283e+06	3.526e+06	2.96168e+06	1.71964e+06	235576	238298	1.91015e+06	1.39049e+06	2.57508e+06	844542	437481	238973	216637	235051	573116	256976	2.95652e+06	361784	212303	2.99783e+06
PC (18:1/20:4)	1.31126e+08	1.1083e+08	7.05895e+07	5.56846e+07	7.33427e+07	1.15644e+08	8.50447e+07	1.39016e+08	9.8489e+07	7.59591e+07	1.00465e+08	6.44418e+07	9.71466e+07	1.12291e+08	1.2716e+08	1.42652e+08	1.66322e+08	1.00834e+08	8.00979e+07	5.20913e+07	1.08361e+08
D-Ribulose 1,5-bisphosphate	3.78809e+06	6.2185e+06	8.18421e+06	6.93267e+06	9.80363e+06	9.79788e+06	1.19974e+07	9.14766e+06	8.23835e+06	7.77163e+06	5.96061e+06	7.89686e+06	8.23349e+06	4.28375e+06	7.04444e+06	1.07091e+07	6.13869e+06	7.28271e+06	9.83376e+06	6.25288e+06	1.03676e+07
PS (20:2/20:4)	1.97519e+07	8.44296e+06	6.72157e+06	1.17352e+07	9.80471e+06	1.16795e+07	1.93485e+07	3.18357e+07	7.46525e+06	2.33194e+07	9.67904e+06	8.87524e+06	1.81192e+07	1.66961e+07	2.19555e+07	1.60497e+07	1.38209e+07	1.35961e+07	7.30059e+06	1.52173e+07	1.26206e+07
PS (18:1/20:4)	4.54475e+08	2.65126e+08	2.64851e+08	3.53476e+08	2.69096e+08	3.33868e+08	4.4157e+08	3.95481e+08	3.22601e+08	2.36065e+08	2.66945e+08	2.7415e+08	4.5925e+08	4.13549e+08	5.51517e+08	4.28053e+08	3.22593e+08	4.14015e+08	2.05907e+08	4.05982e+08	3.26047e+08
LPS 18:0	1.07958e+08	1.29443e+08	1.59214e+08	2.89043e+08	1.21238e+08	1.85674e+08	1.01545e+08	1.67613e+08	1.31293e+08	2.57603e+08	1.36896e+08	1.16027e+08	1.2629e+08	1.0837e+08	1.18698e+08	1.09336e+08	1.38335e+08	1.48297e+08	1.00774e+08	1.50859e+08	1.38964e+08
PE (18:1/20:4)	4.51204e+08	4.91025e+08	2.18948e+08	1.93187e+08	4.00066e+08	4.07549e+08	3.529e+08	4.96114e+08	3.52358e+08	2.51576e+08	3.39695e+08	3.19091e+08	3.13762e+08	3.57331e+08	4.51502e+08	4.87191e+08	5.43869e+08	2.56937e+08	4.16944e+08	2.16967e+08	3.71107e+08
PE (18:1/22:6)	6.36683e+07	4.12755e+07	9.67547e+06	1.02923e+07	3.33248e+07	2.29735e+07	8.39194e+06	2.1314e+07	2.66731e+07	1.28269e+07	2.90515e+07	4.33196e+06	1.80517e+07	4.30349e+07	2.14705e+07	1.78754e+07	2.01095e+07	9.80232e+06	5.79599e+07	1.18328e+07	1.19744e+07
PE (16:0e/20:4)	4.43932e+07	7.44908e+07	3.51879e+07	1.44621e+07	4.6921e+07	4.01272e+07	2.16059e+07	7.26515e+07	2.23121e+07	2.12524e+06	5.61013e+07	2.99353e+07	3.95199e+07	2.7594e+07	5.26396e+07	6.24765e+07	7.23878e+07	2.955e+07	4.81522e+07	2.59694e+07	4.58655e+07
Lipoxin B4	1.47875e+07	1.53837e+07	1.35843e+07	3.14546e+07	1.65802e+07	1.58203e+07	9.29283e+06	1.12159e+07	1.1327e+07	1.01654e+07	9.76644e+06	3.3498e+06	2.6463e+06	8.2475e+06	7.44384e+06	9.83333e+06	8.68147e+06	1.3196e+07	1.56683e+07	1.27817e+07	1.31631e+07
LPC 20:3	3.21121e+07	4.21002e+07	4.56196e+07	3.19454e+07	1.30741e+07	6.29889e+07	5.12036e+07	3.63213e+07	1.70981e+07	2.24085e+07	1.65353e+07	2.76062e+07	6.78925e+07	1.15144e+07	2.97347e+07	1.79563e+07	2.26401e+07	1.71809e+07	1.54938e+07	5.05264e+07	1.44687e+07
Sulfoacetic acid	2.65176e+06	2.96279e+06	2.87822e+06	2.71816e+06	4.28704e+06	2.88945e+06	5.59663e+06	3.77751e+06	2.78984e+06	3.31086e+06	3.30886e+06	2.90198e+06	2.62936e+06	2.0264e+06	3.36422e+06	3.01782e+06	2.46466e+06	2.7916e+06	3.07953e+06	2.3309e+06	3.1958e+06
Oleoyl-L-alpha-lysophosphatidic acid	842146	1.19341e+06	1.87928e+06	4.3171e+06	2.20477e+06	1.40497e+06	976745	1.91986e+06	2.07105e+06	1.7918e+06	1.86428e+06	1.33984e+06	1.0542e+06	2.44113e+06	2.13676e+06	2.60927e+06	1.69267e+06	1.79711e+06	3.29276e+06	1.98995e+06	2.46219e+06
PC (18:1/22:5)	3.75423e+07	2.05724e+07	2.07687e+07	8.49542e+06	1.45708e+07	2.4724e+07	1.23244e+07	1.98744e+07	1.70782e+07	1.30985e+07	1.45256e+07	1.13598e+07	1.49523e+06	1.44099e+07	1.74828e+07	1.91148e+07	2.10486e+07	1.26058e+07	1.27308e+07	9.73796e+06	4.66111e+06
FAHFA (16:1/18:3)	193122	134772	499850	161842	239711	505807	380998	149165	605678	392743	298068	221718	588431	526536	251557	380788	259692	287714	335521	447205	271026
SM (d14:1/22:0)	5.28116e+07	5.15889e+07	4.05108e+07	3.48766e+07	4.24131e+07	4.70803e+07	5.79306e+07	4.3634e+07	3.27445e+07	3.6251e+07	5.76871e+07	5.78054e+07	4.60188e+07	2.74128e+07	4.38824e+07	3.02427e+07	4.5479e+07	4.13643e+07	5.00416e+07	4.56032e+07	4.27326e+07
LPC 18:2	3.03453e+07	3.74819e+07	2.89365e+07	3.5252e+07	2.49972e+07	4.50508e+07	3.70396e+07	2.21608e+07	1.98691e+07	1.91186e+07	2.1559e+07	2.44161e+07	4.0996e+07	1.67613e+07	2.00569e+07	2.02315e+07	2.24956e+07	1.53542e+07	1.43546e+07	3.17006e+07	1.12874e+07
FAHFA (18:0/20:2)	1.10555e+07	1.63482e+07	1.23817e+07	1.37214e+07	1.06404e+07	8.51856e+06	1.04596e+07	1.0608e+07	1.45386e+07	1.51713e+07	1.23047e+07	1.68345e+07	6.75359e+06	1.64411e+07	1.1636e+07	1.28196e+07	1.43772e+07	1.26445e+07	2.16717e+07	9.78679e+06	1.399e+07
LPG 20:4	1.08747e+06	1.36105e+06	1.34299e+06	1.17179e+06	1.66781e+06	1.366e+06	1.0438e+06	2.45909e+06	1.7223e+06	1.68011e+06	983459	1.36372e+06	1.35453e+06	414236	1.27718e+06	1.08123e+06	647624	1.46787e+06	915398	787545	1.92242e+06
PS (18:0/18:1)	2.40881e+07	3.60205e+07	3.22884e+07	1.78147e+07	1.46788e+07	1.38605e+07	1.87055e+07	2.98204e+07	1.27127e+07	9.7992e+06	2.23463e+07	2.54573e+07	3.6304e+07	1.68058e+07	1.92225e+07	1.63911e+07	2.65976e+07	1.29541e+07	2.18707e+07	9.87869e+06	1.88371e+07
Cer-NS (d18:1/18:0)	3.23528e+06	2.03818e+07	2.38346e+07	8.26497e+06	9.1038e+06	6.62244e+06	7.44994e+06	8.12597e+06	1.69033e+07	6.60603e+06	1.39799e+07	7.75612e+06	1.28458e+07	7.07442e+06	8.48469e+06	5.30153e+06	6.79266e+06	1.02201e+07	2.24231e+07	7.97509e+06	7.17254e+06
2-Methoxyestrone	1.05796e+06	1.55978e+06	1.6585e+06	5.29524e+06	3.86835e+06	2.96707e+06	3.47706e+06	151166	310654	312335	314111	258721	322016	230985	945528	1.60258e+06	1.72224e+06	692888	1.00299e+06	463262	828185
8Z,11Z,14Z-Eicosatrienoic acid	4.62152e+08	6.44774e+08	6.2906e+08	5.49436e+08	5.50137e+08	6.24848e+08	5.7426e+08	5.35575e+08	5.7702e+08	4.58073e+08	5.37168e+08	5.25614e+08	4.87298e+08	6.44392e+08	6.4163e+08	6.78324e+08	5.49786e+08	5.79389e+08	6.65629e+08	7.18597e+08	7.08639e+08
D-Galactosamine	5.13238e+06	7.34202e+06	4.74464e+06	5.85658e+06	6.51679e+06	4.27296e+06	6.20657e+06	9.24428e+06	9.20612e+06	8.25049e+06	8.0195e+06	7.24295e+06	5.25094e+06	6.11219e+06	5.20742e+06	7.84024e+06	9.86521e+06	5.52057e+06	7.20801e+06	7.7811e+06	6.18091e+06
S-Adenosylhomocysteine	115314	151997	252958	115432	184826	977089	145904	310182	233720	195535	194403	286476	918261	160189	284651	218552	191175	233566	177178	756381	135697
FAHFA (16:0/18:2)	2.82743e+07	3.35284e+07	3.53812e+07	3.23932e+07	3.15727e+07	3.00899e+07	2.57739e+07	2.89352e+07	2.90818e+07	3.97442e+07	4.05186e+07	4.10218e+07	3.05337e+07	4.60079e+07	4.18675e+07	3.41985e+07	3.73833e+07	3.15789e+07	4.08792e+07	3.50301e+07	3.73426e+07
LPC 22:5	2.2055e+07	2.39358e+07	1.24327e+07	1.43205e+07	1.2103e+07	3.87722e+07	2.66406e+07	1.68206e+07	1.80509e+07	9.83671e+06	1.68244e+07	1.48032e+07	3.91939e+07	1.16332e+07	1.51198e+07	1.56876e+07	1.26359e+07	2.45337e+07	8.04239e+06	3.16349e+07	2.58338e+07
PC (2:0/20:5)	4.82027e+06	1.06923e+07	6.05778e+06	2.69507e+06	1.07206e+07	1.02717e+07	2.1854e+07	9.22754e+06	6.24887e+06	5.25963e+06	1.03143e+07	9.03932e+06	1.08978e+07	9.85324e+06	8.08036e+06	6.69279e+06	1.04111e+07	7.5793e+06	4.50202e+06	8.85092e+06	8.46346e+06
8-Iso prostaglandin A2	2.50816e+06	2.96469e+06	2.37869e+06	8.40965e+06	7.99691e+06	7.82204e+06	5.03351e+06	518647	699310	677168	582030	615195	657638	583281	2.74604e+06	6.46851e+06	5.22297e+06	4.09058e+06	7.14259e+06	1.66758e+06	2.92588e+06
Cer-NS (d18:2/16:0)	3.08945e+06	1.7311e+06	2.30631e+06	2.15404e+06	3.18638e+06	4.4311e+06	2.02945e+06	1.75674e+06	2.67894e+06	2.19882e+06	5.68748e+06	2.64579e+06	2.48256e+06	2.32275e+06	3.79605e+06	2.50914e+06	1.49387e+06	3.09134e+06	2.22218e+06	2.50947e+06	2.1453e+06
LPC 20:2	8.74919e+06	1.12571e+07	9.67091e+06	1.45234e+07	8.83809e+06	1.12466e+07	9.50314e+06	9.83305e+06	4.92815e+06	7.01638e+06	1.21897e+07	6.90822e+06	1.45202e+07	5.95343e+06	6.38621e+06	9.69298e+06	1.13944e+07	9.81257e+06	7.95355e+06	1.92738e+07	7.80188e+06
benzyl 2-{[(4-methylphenyl)sulfonyl]amino}acetate	1.4045e+06	2.18816e+06	1.37062e+06	1.78566e+06	1.36386e+06	746446	2.58811e+06	1.83012e+06	2.01002e+06	1.42796e+06	1.52825e+06	2.15371e+06	765516	1.59305e+06	2.09643e+06	3.08565e+06	2.1523e+06	1.45467e+06	1.08879e+06	1.17379e+06	2.21313e+06
OxPC (18:0-20:3+2O(1Cyc))	2.32385e+06	4.46496e+06	5.66859e+06	3.81815e+06	4.61739e+06	1.1258e+06	934929	4.60699e+06	7.37333e+06	3.91408e+06	3.32865e+06	771215	1.17412e+06	587419	677928	2.88049e+06	910785	234560	1.01856e+06	710815	5.80827e+06
4-Methylphenol	457956	3.55653e+06	1.05881e+06	1.95543e+06	3.05055e+06	1.74256e+06	525771	446555	1.85161e+06	2.79026e+06	759492	1.40764e+06	1.63654e+06	4.06809e+06	573264	268496	816785	784924	537611	1.71777e+06	585434
Tauroursodeoxycholic acid Dihydrate	531836	210968	131695	354957	175464	127668	119715	146935	68417.2	113021	193381	101867	235297	192288	186942	64298.6	344274	252252	391479	182837	105003
Nonadecanoic acid	9.10257e+07	1.12799e+08	1.08594e+08	8.8262e+07	1.68551e+08	7.33855e+07	1.28866e+08	1.08756e+08	1.35417e+08	9.6648e+07	1.1443e+08	1.04346e+08	5.2936e+07	1.38612e+08	1.41914e+08	1.21708e+08	1.05826e+08	1.32628e+08	1.21421e+08	5.9762e+07	1.0245e+08
PE (16:1e/20:4)	7.94858e+08	8.81485e+08	4.55159e+08	3.56454e+08	6.9527e+08	6.52153e+08	6.38335e+08	8.70893e+08	5.35457e+08	5.04927e+08	6.74361e+08	5.95258e+08	6.40782e+08	6.95531e+08	8.62761e+08	9.06482e+08	8.29479e+08	5.01933e+08	7.72995e+08	4.24391e+08	6.79854e+08
D-Phenylalanine	1.43659e+06	2.20039e+06	1.78509e+06	1.49721e+06	1.60707e+06	3.11571e+06	1.55202e+06	2.02523e+06	2.21348e+06	1.90811e+06	2.3653e+06	2.24043e+06	1.46742e+06	1.6256e+06	1.81271e+06	1.76743e+06	2.42227e+06	1.82898e+06	1.41085e+06	1.54051e+06	1.63051e+06
Homovanillic acid	446909	761254	543187	659397	588056	686584	564783	392748	293774	239484	335954	401572	367735	399899	232317	284649	289563	446305	252173	337138	310158
LPA 18:2	3.04994e+06	3.99181e+06	3.62168e+06	3.10806e+06	2.70563e+06	5.47031e+06	4.84694e+06	3.41748e+06	2.8071e+06	2.49441e+06	4.52e+06	3.59392e+06	5.61515e+06	3.40629e+06	3.59429e+06	3.08898e+06	3.81788e+06	1.74125e+06	2.91785e+06	4.66005e+06	1.68372e+06
LPC 19:1	5.00167e+06	8.1252e+06	1.07809e+07	6.34693e+06	5.92551e+06	1.17087e+07	7.15705e+06	7.28406e+06	4.09746e+06	2.73298e+06	6.08754e+06	3.71092e+06	1.12111e+07	3.35485e+06	3.73185e+06	3.57919e+06	3.94023e+06	4.24416e+06	2.52086e+06	1.18151e+07	3.70447e+06
L-(+)-Tartaric acid	2.04312e+07	2.3584e+07	2.21619e+07	1.47111e+07	1.72176e+07	2.77263e+07	1.72762e+07	2.20025e+07	2.38629e+07	2.13607e+07	2.57922e+07	2.52786e+07	2.46096e+07	3.04093e+07	2.48792e+07	2.5315e+07	2.17987e+07	2.0991e+07	2.5701e+07	2.47688e+07	1.86163e+07
(+/-)8-HEPE	3.79269e+06	6.8675e+06	7.81062e+06	7.5455e+06	9.55847e+06	3.18939e+06	4.51162e+06	6.94328e+06	7.19567e+06	7.64012e+06	5.4701e+06	5.32077e+06	2.57374e+06	4.93187e+06	6.05272e+06	8.11045e+06	5.03339e+06	9.36278e+06	5.05233e+06	2.83665e+06	1.02295e+07
PC (16:0/16:1)	4.97641e+07	3.56093e+07	2.55522e+07	3.99887e+07	3.20173e+07	5.9182e+07	5.23282e+07	4.94388e+07	2.65841e+07	3.78754e+07	5.60336e+07	5.58987e+07	4.87799e+07	2.97712e+07	4.92568e+07	3.32824e+07	4.89764e+07	3.51985e+07	1.99348e+06	3.92585e+07	2.78303e+07
LPE 19:0	1.5716e+06	1.41018e+06	1.48536e+06	1.3201e+06	953588	1.58859e+06	1.23047e+06	1.40777e+06	2.11811e+06	1.18618e+06	1.1795e+06	961414	1.83372e+06	1.07641e+06	1.415e+06	961263	1.6941e+06	1.21239e+06	1.12252e+06	1.94305e+06	859868
PC (16:0/22:6)	1.42406e+08	6.32655e+07	4.54441e+07	4.52949e+07	7.45789e+07	1.20693e+08	1.08449e+08	1.51657e+08	1.05405e+08	5.09783e+07	7.82744e+07	3.65388e+07	1.33381e+08	9.09307e+07	1.30263e+08	1.4025e+08	1.8994e+08	6.88076e+07	6.09636e+07	4.77277e+07	1.04585e+08
5-Phenylvaleric Acid	896853	1.52815e+06	667030	772001	1.29933e+06	674428	3.08132e+06	749588	748333	569971	604528	1.08691e+06	713861	644883	498708	778958	593581	1.06653e+06	363117	524035	1.04788e+06
PE (17:0/20:4)	6.7429e+06	6.83703e+06	3.56357e+06	2.58051e+06	1.04246e+07	8.32819e+06	6.62656e+06	9.81735e+06	4.85144e+06	2.8284e+06	1.13513e+07	4.52684e+06	4.89907e+06	5.08195e+06	9.83953e+06	9.68982e+06	7.39374e+06	3.68247e+06	1.06116e+07	3.65565e+06	5.48016e+06
Lysopa 18:0	7.65342e+06	4.58573e+06	3.65799e+06	5.52849e+06	4.86018e+06	4.84341e+06	5.75901e+06	6.34542e+06	5.58732e+06	5.55505e+06	6.1949e+06	6.93601e+06	5.3629e+06	4.64936e+06	6.01741e+06	4.9849e+06	5.75106e+06	5.72186e+06	3.71953e+06	4.92528e+06	4.48558e+06
OxPC (16:0-18:2+2O)	5.04454e+07	1.32919e+08	2.83543e+08	2.6677e+08	1.15886e+08	3.18286e+06	2.72887e+06	1.27857e+08	1.13355e+08	2.30375e+08	6.79438e+07	2.17274e+07	4.63464e+06	1.80998e+06	4.35222e+06	2.46756e+07	3.36259e+06	1.87735e+08	1.4568e+07	9.45544e+06	1.56747e+08
PS (18:0/22:5)	1.06144e+08	7.74673e+07	7.79009e+07	1.07366e+08	7.41921e+07	7.29612e+07	1.51248e+08	9.41345e+07	9.23402e+07	7.11238e+07	7.75959e+07	8.95835e+07	1.41561e+08	1.4805e+08	1.58596e+08	1.30672e+08	1.19245e+08	2.00299e+08	5.88075e+07	1.835e+08	1.5518e+08
4-[2-(2-oxo-1-imidazolidinyl)ethyl]-1lambda~6~,4-thiazinane-1,1-dione	1.19726e+07	6.50115e+06	2.49783e+07	9.11906e+06	1.274e+07	1.2021e+07	1.05563e+07	2.6926e+07	1.24472e+07	1.55518e+07	7.05981e+06	1.06618e+07	4.42051e+07	5.67025e+06	2.0701e+07	1.38146e+07	1.1176e+07	9.81135e+06	2.34175e+07	7.34763e+06	1.47593e+07
PS (18:1/18:2)	408892	373906	324610	367448	447798	272939	656883	289891	375058	340834	309834	329835	214091	325701	324075	360312	297529	382647	374300	264524	315065
3-Hydroxydecanoic acid	6.59032e+06	3.54943e+06	7.09725e+06	4.83424e+06	4.06279e+06	6.66052e+06	5.74123e+06	6.10277e+06	8.15951e+06	9.43545e+06	4.86542e+06	1.15129e+07	6.52807e+06	4.02047e+06	7.36399e+06	6.86324e+06	6.45197e+06	4.94087e+06	3.80923e+06	5.49608e+06	5.64917e+06
PE (18:0/18:1)	3.46985e+07	2.20064e+07	3.01308e+07	1.6097e+07	1.65099e+07	2.67594e+07	1.33692e+07	2.77004e+07	2.40104e+07	1.63384e+07	3.39246e+07	3.12756e+07	1.98696e+07	2.58444e+07	2.06896e+07	1.65807e+07	2.29694e+07	1.31987e+07	2.47557e+07	2.75532e+07	2.11053e+07
N1-isopropyl-2-(1H-2-pyrrolylcarbonyl)-1-hydrazinecarboxamide	28814.3	28281.5	29818.8	25708.3	24224.8	30917.6	27957.2	1.30777e+06	2.10797e+06	1.90443e+06	2.38422e+06	3.90186e+06	921364	534755	27775.8	25883.1	28702.9	28664.8	25083	25391.6	25734.7
Lysopa 16:0	6.82246e+06	7.77034e+06	8.12853e+06	9.18606e+06	8.49681e+06	8.68544e+06	8.55233e+06	9.84614e+06	9.80386e+06	7.68561e+06	1.01075e+07	1.04392e+07	9.47491e+06	1.16382e+07	9.78499e+06	9.90865e+06	8.56233e+06	8.57143e+06	1.06346e+07	1.07205e+07	1.05475e+07
LysoPC 18:0	8.99494e+07	9.80788e+07	1.20418e+08	1.01268e+08	8.22648e+07	1.82469e+08	1.01452e+08	1.08118e+08	8.45148e+07	6.94728e+07	8.43589e+07	8.02391e+07	1.37496e+08	6.71175e+07	9.2824e+07	7.85701e+07	8.01128e+07	7.70817e+07	5.05866e+07	1.16937e+08	6.43948e+07
D-Glucosyl-beta-1,1-N-palmitoyl-D-erythro-sphingosine	3.49048e+06	3.02969e+06	1.69226e+06	1.91029e+06	2.38461e+06	2.67411e+06	2.81474e+06	3.40104e+06	1.86462e+06	2.18683e+06	3.06047e+06	2.15711e+06	2.02272e+06	2.16005e+06	2.24602e+06	4.37075e+06	3.07509e+06	2.441e+06	1.86905e+06	1.84894e+06	2.21443e+06
LPC 26:1	565341	1.07386e+06	1.65087e+06	625706	1.32421e+06	1.00746e+06	927970	786552	863771	1.20947e+06	1.27595e+06	876706	867996	875642	1.06133e+06	1.16281e+06	723973	592329	871559	563469	1.15756e+06
PS (24:2/20:4)	1.019e+07	2.96199e+07	2.23626e+07	1.54083e+07	3.69257e+07	1.04137e+07	9.28441e+06	2.21886e+07	6.09188e+06	1.10295e+07	1.50594e+07	4.38142e+06	1.10849e+07	1.41226e+07	1.68796e+07	1.20282e+07	2.0091e+07	7.92922e+06	8.63937e+06	8.20295e+06	3.12856e+07
Sulfamethoxazole	2.59856e+06	2.9205e+06	3.16174e+06	8.10546e+06	6.1264e+06	1.11082e+06	2.70102e+06	3.7483e+06	6.86626e+06	7.91851e+06	5.88645e+06	4.01123e+06	6.85875e+06	1.36512e+07	1.90678e+06	1.7075e+06	3.32963e+06	1.6159e+06	650528	1.1163e+07	148483
PE (18:0/22:4)	3.65282e+06	7.43284e+06	5.83136e+06	1.73654e+06	4.11611e+06	2.12751e+06	2.12285e+06	1.16456e+06	2.41019e+06	2.1326e+06	2.21686e+06	2.01385e+06	2.6728e+06	1.54836e+06	1.35981e+06	1.72841e+06	5.64409e+06	2.72463e+06	4.09124e+06	5.77516e+06	1.62125e+06
OxPS (18:0-20:3+1O(1Cyc))	1.87069e+07	2.82914e+07	2.12473e+07	4.57426e+07	1.73612e+07	8.62547e+06	7.78994e+06	2.07022e+07	8.33256e+06	3.88496e+07	9.88647e+06	7.81858e+06	1.03448e+07	8.81692e+06	1.06428e+07	1.04972e+07	1.73034e+07	2.7729e+07	8.13848e+06	1.21759e+07	1.84099e+07
PE (18:0e/18:2)	4.1007e+06	2.20356e+06	3.05295e+06	1.68921e+06	1.66362e+06	3.47585e+06	2.63167e+06	2.20132e+06	2.97899e+06	1.84975e+06	3.22257e+06	5.06283e+06	2.05132e+06	2.72066e+06	2.70886e+06	2.58125e+06	3.54966e+06	3.63092e+06	4.56052e+06	6.31435e+06	2.7509e+06
PE (18:1e/22:5)	1.65636e+08	2.03664e+08	2.2111e+08	7.44226e+07	8.32641e+07	2.39478e+08	1.03707e+08	8.48809e+07	2.42756e+08	1.02066e+08	1.22652e+08	1.55253e+08	9.71437e+07	1.55169e+08	1.68349e+08	1.46125e+08	2.14619e+08	1.53286e+08	1.15584e+08	2.0623e+08	7.15166e+07
LPC 24:2	1.50013e+06	2.60216e+06	1.56105e+06	1.79566e+06	1.21943e+06	1.91435e+06	1.98139e+06	1.31102e+06	1.56169e+06	1.18003e+06	1.16894e+06	1.4706e+06	1.87908e+06	1.09806e+06	1.8588e+06	1.26352e+06	1.48002e+06	1.69304e+06	1.04967e+06	1.90114e+06	1.23577e+06
Mestranol	2.95122e+07	2.26903e+07	7.76641e+06	3.37959e+07	1.98245e+07	1.14168e+07	9.19739e+06	2.46849e+07	1.74536e+07	2.03414e+07	9.33055e+06	1.09942e+07	2.03448e+07	1.64378e+07	1.68555e+07	3.22972e+07	1.28662e+07	1.65285e+07	1.64023e+07	1.44787e+07	1.04289e+07
4-Ethylphenol	3.67068e+06	6.71772e+06	5.46818e+06	6.58735e+06	9.01079e+06	4.96736e+06	5.51276e+06	5.70972e+06	5.04131e+06	3.34524e+06	2.64627e+06	4.56423e+06	5.43853e+06	8.66164e+06	1.08144e+06	883163	1.81941e+06	1.38839e+06	1.16345e+06	4.62182e+06	473668
Glyceraldehyde 3-phosphate diethyl acetal	1.38082e+07	1.19321e+07	8.97831e+06	7.83262e+06	8.16285e+06	9.69452e+06	1.33207e+07	9.57706e+06	8.4347e+06	6.64949e+06	1.28837e+07	1.06332e+07	1.07791e+07	7.12633e+06	8.90882e+06	9.56683e+06	1.0198e+07	8.14931e+06	8.16878e+06	1.18732e+07	8.8271e+06
11(Z),14(Z)-Eicosadienoic acid	5.48173e+08	7.36582e+08	9.28966e+08	7.302e+08	6.92872e+08	8.97564e+08	5.76804e+08	6.28246e+08	8.76166e+08	7.76222e+08	7.26454e+08	8.029e+08	7.15319e+08	9.01256e+08	7.29194e+08	7.85219e+08	8.32354e+08	7.001e+08	7.76102e+08	8.22079e+08	7.80143e+08
8-iso-15-keto Prostaglandin E2	1.56686e+06	1.36794e+06	1.25193e+06	2.49235e+06	3.05083e+06	2.98515e+06	1.1777e+06	620638	886956	933970	729561	715953	420168	483375	668667	1.38178e+06	1.29363e+06	1.69266e+06	1.15831e+06	1.02801e+06	1.22343e+06
2-(1H-1,2,3-benzotriazol-1-yl)-N-(2,3-dihydro-1H-inden-2-yl)acetamide	233518	500122	510595	987935	1.02581e+06	835115	580873	215235	412666	215516	121323	149887	466041	145737	107165	127766	93294.6	170278	143631	130177	147204
PC (14:0/16:0)	2.46408e+07	3.34036e+07	2.8148e+07	1.95979e+07	2.77269e+07	2.52127e+07	1.38473e+07	2.73232e+07	1.3196e+07	3.25963e+07	3.95557e+07	3.42258e+07	2.46738e+07	2.24636e+07	1.74055e+07	2.62531e+07	2.51392e+07	2.94909e+07	3.46491e+07	1.76631e+07	1.28726e+07
PE (16:0/18:1)	1.03088e+08	1.36209e+08	7.54306e+07	5.80131e+07	8.91252e+07	9.70796e+07	1.12793e+08	1.39371e+08	7.60968e+07	9.60169e+07	1.57621e+08	9.75824e+07	1.54156e+08	7.31884e+07	1.11834e+08	9.64457e+07	1.06626e+08	9.40284e+07	1.01745e+08	1.08025e+08	8.51583e+07
SM (d14:0/20:0)	4.34514e+06	8.98826e+06	6.84796e+06	9.12863e+06	7.82598e+06	1.32747e+07	1.18291e+07	1.21466e+07	5.21444e+06	7.52221e+06	1.4042e+07	1.3819e+07	1.1456e+07	7.52587e+06	8.48408e+06	1.04952e+07	1.05706e+07	7.74833e+06	1.08175e+07	1.14071e+07	1.0059e+07
N-Carbamyl-L-glutamicacid	662785	572011	379814	567706	643403	1.01486e+06	649923	913944	497571	815907	648022	746760	1.61193e+06	613689	964092	516520	565012	379222	627620	1.60349e+06	519821
2-Hydroxymyristic acid	1.97238e+06	2.16314e+06	3.77096e+06	2.25439e+06	2.16495e+06	3.56771e+06	2.17179e+06	2.2271e+06	5.69884e+06	4.16476e+06	3.49792e+06	3.10583e+06	3.24768e+06	1.32442e+06	2.27252e+06	2.26031e+06	2.71909e+06	2.74793e+06	2.83371e+06	3.19314e+06	2.30315e+06
Adenosine 5'-Diphosphate	410015	516466	1.5961e+06	1.0837e+06	1.2688e+06	2.744e+06	379747	1.93815e+06	1.15507e+06	1.14097e+06	487216	977033	2.09373e+06	576998	1.44726e+06	1.09565e+06	723172	986701	1.10458e+06	2.02948e+06	1.32599e+06
MGDG (17:0/18:1)	1.70473e+06	1.25748e+06	2.23159e+06	1.26e+06	1.25179e+06	2.67424e+06	1.82688e+06	1.1629e+06	2.41709e+06	933694	1.03589e+06	2.90462e+06	4.19437e+06	1.55081e+06	1.86714e+06	982038	1.94067e+06	1.43221e+06	804484	3.89611e+06	1.27431e+06
PE (18:1/22:5)	1.97972e+07	1.89271e+07	9.41832e+06	9.63937e+06	1.91111e+07	1.38893e+07	7.00814e+06	3.06e+07	1.92746e+07	9.7395e+06	5.04848e+06	6.28886e+06	2.49674e+07	2.02035e+07	2.41893e+07	3.20447e+07	3.49488e+07	1.47139e+07	2.44913e+07	1.00273e+07	2.52802e+06
Glutaric Acid	2.11855e+06	2.11274e+06	2.18953e+06	1.83348e+06	2.54941e+06	2.29591e+06	3.16187e+06	2.80631e+06	2.76868e+06	2.3557e+06	2.72883e+06	2.08436e+06	1.91543e+06	1.70404e+06	2.59779e+06	2.4181e+06	2.10484e+06	2.72607e+06	1.70839e+06	1.55645e+06	2.22184e+06
LPC 16:0	8.1591e+07	1.04093e+08	1.10039e+08	1.07047e+08	7.11279e+07	1.65431e+08	8.41234e+07	1.03082e+08	7.02113e+07	8.23223e+07	7.2123e+07	7.96533e+07	1.61407e+08	6.32732e+07	8.47099e+07	6.33485e+07	9.02186e+07	5.34873e+07	4.49487e+07	1.05526e+08	4.02385e+07
(3-Methoxy-4-hydroxyphenyl)ethylene glycol sulfate	76129.8	112208	70609.7	143232	1.07753e+06	112032	62174.5	195598	500274	447987	113731	121923	162770	1.55532e+06	168755	45006	104494	79183.1	90579.7	552748	78046.4
2-Methoxyestradiol	405953	588568	535055	1.88545e+06	1.90887e+06	800527	682443	102439	126277	89049.6	81370.3	135642	98140.8	74224.2	549803	645523	395576	327527	1.07032e+06	147484	327529
Prostaglandin A1 ethyl ester	1.59686e+06	1.87933e+06	1.78092e+06	9.82695e+06	6.92145e+06	1.28697e+06	1.44282e+06	1.79619e+06	4.28287e+06	5.77082e+06	6.19186e+06	6.1712e+06	4.8511e+06	1.72852e+06	2.01649e+06	2.06677e+06	1.17889e+07	2.95952e+06	1.74125e+06	5.5822e+06	7.63608e+06
FAHFA (18:2/20:4)	6.89263e+06	1.16514e+07	2.36544e+07	1.54004e+07	1.51884e+07	1.29902e+07	1.23327e+07	8.32237e+06	1.26482e+07	1.83654e+07	1.87268e+07	1.31713e+07	1.97367e+07	1.97959e+07	1.19639e+07	1.57782e+07	9.48178e+06	1.24986e+07	1.52571e+07	1.66606e+07	1.24078e+07
FAHFA (18:1/20:3)	5.87375e+06	5.08556e+06	1.03675e+07	5.97921e+06	7.84005e+06	7.45543e+06	9.75434e+06	6.42114e+06	7.62976e+06	9.35437e+06	9.37351e+06	8.1451e+06	1.01022e+07	1.00183e+07	6.17373e+06	7.63158e+06	6.56883e+06	5.30902e+06	7.8094e+06	5.86759e+06	6.11669e+06
Aspartic acid	4.17361e+06	3.46422e+06	2.02123e+06	1.76516e+06	1.8031e+06	5.989e+06	2.74565e+07	5.31747e+06	2.88739e+07	3.03948e+06	1.09269e+07	1.10862e+07	1.79309e+07	2.2499e+06	1.1344e+07	5.79845e+06	2.84271e+06	7.2517e+06	5.19872e+06	1.47326e+07	1.0495e+07
L-Homocystine	3.27596e+08	2.89265e+08	2.70495e+08	2.00741e+08	2.81615e+08	2.77867e+08	2.36844e+08	3.76951e+08	3.34533e+08	2.64919e+08	3.11235e+08	3.46754e+08	3.88399e+08	1.59359e+08	3.33501e+08	2.43371e+08	2.33331e+08	2.95632e+08	2.94458e+08	9.70127e+07	3.33306e+08
LPC 20:1	4.71597e+07	9.0945e+07	8.41097e+07	1.04515e+08	6.6103e+07	8.26493e+07	7.56965e+07	6.89875e+07	5.66984e+07	5.59924e+07	6.3718e+07	4.65443e+07	8.69704e+07	5.05434e+07	5.85869e+07	4.5721e+07	6.01626e+07	6.67807e+07	3.30673e+07	9.51251e+07	4.51385e+07
LPC 22:4	1.21372e+07	1.66376e+07	1.2721e+07	1.31155e+07	1.41586e+07	1.1864e+07	1.61457e+07	1.64545e+07	1.14679e+07	1.52491e+07	1.26683e+07	1.48239e+07	2.06882e+07	8.87837e+06	1.2294e+07	1.32588e+07	1.36495e+07	1.54038e+07	6.88733e+06	1.8935e+07	1.53384e+07
N'1-quinoxalin-2-yl-2-(trifluoromethyl)benzene-1-sulfonohydrazide	24094.5	99456	50428.5	373283	132285	392058	273457	66598.5	58016	48079.6	36495.2	129702	133296	50919.1	22641.1	22003.8	57150.2	49398.7	27787.3	730450	21551.6
LPS 17:0	2.49251e+06	3.47681e+06	4.97077e+06	9.09808e+06	4.21073e+06	7.61607e+06	4.99379e+06	5.84212e+06	3.66002e+06	8.41408e+06	3.63686e+06	3.63062e+06	2.91805e+06	4.51296e+06	3.08863e+06	2.44289e+06	3.40482e+06	4.88014e+06	1.86817e+06	5.94956e+06	5.18252e+06
Pentacosanoic acid	1.21342e+07	9.31838e+06	1.17304e+07	7.85356e+06	1.54336e+07	1.5045e+07	1.02111e+07	1.03231e+07	9.89248e+06	9.93818e+06	9.66969e+06	8.93542e+06	6.68305e+06	9.17372e+06	1.01395e+07	1.04435e+07	1.03494e+07	6.39346e+06	1.46458e+07	1.06477e+07	7.1796e+06
SM (d14:0/14:0)	720488	490899	484563	175822	232791	438869	400053	378864	193794	158018	337684	331110	352111	293768	699843	219599	431466	278828	219625	273231	164901
OxPC (18:0-18:2+2O)	2.23343e+07	5.27111e+07	9.07997e+07	9.58157e+07	8.22739e+07	3.46189e+06	3.16122e+06	4.40102e+07	3.94803e+07	8.14719e+07	2.84663e+07	1.13594e+07	1.52566e+06	779520	3.28132e+06	2.97062e+07	1.91735e+06	9.03992e+07	7.64628e+06	4.68061e+06	1.03433e+08
Corchorifatty acid F	310285	522698	700164	216489	248296	163141	2.33552e+06	520278	134181	108322	162656	270051	193173	813370	528290	775571	259943	427102	588616	117490	198698
P-Toluenesulfonic acid	6.60937e+06	633966	292546	174077	218510	309546	294904	355320	314921	186034	186413	507866	199962	140828	306436	316513	150662	170428	396705	172429	242618
LPI 16:0	7.13472e+06	1.31378e+07	2.12189e+07	3.67507e+07	1.2342e+07	7.63731e+06	1.01744e+07	1.75606e+07	1.15903e+07	3.6466e+07	6.02034e+06	7.30318e+06	1.10116e+07	5.38527e+06	9.3798e+06	1.0139e+07	5.61483e+06	1.72122e+07	9.10038e+06	6.44375e+06	1.51413e+07
PE (18:2e/16:0)	1.24527e+08	1.06534e+08	1.11041e+08	7.03424e+07	4.2786e+07	9.63648e+07	8.23369e+07	1.08803e+08	8.34539e+07	6.63472e+07	8.44705e+07	1.00281e+08	1.12402e+08	6.41279e+07	6.62106e+07	8.93555e+07	1.28899e+08	7.31305e+07	8.30596e+07	6.27271e+07	6.83055e+07
Citrulline	4.42257e+06	6.75988e+06	5.20792e+06	7.04981e+06	5.05849e+06	6.66277e+06	5.77993e+06	5.74483e+06	4.98145e+06	3.31126e+06	5.40459e+06	5.65877e+06	3.93264e+06	3.71496e+06	5.22484e+06	4.486e+06	5.11003e+06	5.06882e+06	5.12685e+06	4.69301e+06	5.51585e+06
PC (15:0/18:2)	3.96309e+07	2.31838e+07	2.97244e+07	5.12449e+07	3.11689e+07	8.57808e+07	2.98485e+07	4.87562e+07	3.06398e+07	2.89857e+07	4.2121e+07	4.70323e+07	3.09713e+07	2.67452e+07	4.10099e+07	5.07949e+07	6.3371e+07	3.51306e+07	2.5978e+07	3.51003e+07	3.98693e+07
L-Ascorbate	3.11673e+06	836668	7.44167e+06	2.41825e+06	5.70396e+06	7.24029e+06	6.77767e+06	5.70489e+06	8.96962e+06	1.10007e+07	6.57058e+06	5.3154e+06	8.11947e+06	8.76657e+06	6.4259e+06	5.82583e+06	5.87546e+06	5.8665e+06	186958	2.93641e+06	6.30954e+06
OxPG (16:0-22:5+1O(1Cyc))	326332	2.91325e+06	3.93001e+06	1.63031e+06	6.47912e+06	410077	276862	3.59173e+06	4.95618e+06	8.29311e+06	3.60362e+06	472866	368154	278057	321409	887447	297679	833260	408035	314903	5.55731e+06
cholesteryl sulfate	2.54746e+08	2.60095e+08	2.53349e+08	2.4567e+08	2.74059e+08	2.88673e+08	2.12818e+08	2.79017e+08	3.04858e+08	3.31841e+08	2.94543e+08	2.19874e+08	2.84289e+08	2.5161e+08	2.67546e+08	2.23349e+08	2.5482e+08	2.8142e+08	2.03467e+08	2.51837e+08	2.1328e+08
indole-5,6-quinone-2-carboxylate	8.14238e+06	9.48883e+06	8.34899e+06	8.23407e+06	6.82697e+06	1.38232e+07	4.5667e+06	1.25742e+07	6.93871e+06	7.4789e+06	9.96564e+06	9.59463e+06	1.03787e+07	7.38383e+06	7.97388e+06	7.30729e+06	5.13717e+06	8.41459e+06	7.32064e+06	9.59124e+06	8.29631e+06
PE (18:0/18:2)	1.13074e+08	1.06009e+08	9.96832e+07	7.74715e+07	2.39099e+07	1.18434e+08	9.28171e+07	4.49165e+07	5.92111e+07	5.38221e+07	7.90785e+07	1.26453e+08	1.00634e+08	7.6333e+07	5.72155e+07	1.03907e+08	1.39821e+08	8.72983e+07	6.35057e+07	1.25444e+08	4.62686e+07
Bilirubin	687964	2.04866e+06	427725	3.21548e+06	7.57125e+06	876008	1.40971e+07	1.07862e+07	9.4777e+06	5.04788e+06	5.57956e+06	4.34197e+06	1.0095e+07	7.57981e+06	1.10663e+07	5.71098e+06	3.87292e+06	2.04507e+06	4.94718e+06	1.96616e+07	4.91721e+06
(+/-)9(10)-EpOME	4.03375e+06	4.17047e+06	3.09107e+06	4.79134e+06	4.85441e+06	1.24923e+06	2.82019e+06	3.10289e+06	3.60913e+06	3.98292e+06	1.40095e+06	5.93724e+06	4.41956e+06	3.01344e+06	3.01106e+06	1.86295e+06	3.4918e+06	5.21361e+06	6.50581e+06	4.77472e+06	6.48635e+06
LPE 22:0	523505	773024	699362	840809	584351	584089	531710	769935	1.2646e+06	570513	591411	478737	560921	580349	507144	522343	976390	597844	300611	767811	395580
trans-Cinnamic acid	5.23021e+06	7.88896e+06	6.93865e+06	8.64649e+06	8.80662e+06	7.31312e+06	1.15982e+07	1.16566e+07	1.09733e+07	1.00489e+07	1.22414e+07	9.82108e+06	7.78395e+06	1.00233e+07	1.054e+07	1.12169e+07	1.00543e+07	9.20398e+06	8.66527e+06	1.42973e+07	9.65296e+06
13(S)-HOTrE	7.28093e+06	8.4124e+06	1.10597e+07	1.04833e+07	1.12554e+07	9.80814e+06	6.55562e+06	1.39064e+07	1.32868e+07	1.47255e+07	1.05155e+07	1.17563e+07	1.02623e+07	1.18608e+07	1.08241e+07	1.26575e+07	1.43113e+07	1.14037e+07	9.54017e+06	1.17153e+07	1.04351e+07
SM (d14:1/20:0)	9.05486e+08	2.95647e+08	5.27277e+08	1131732690	9.37913e+08	1.15114e+09	7.6908e+08	7.11197e+08	5.82961e+08	1.1166e+09	1.10368e+09	9.38893e+08	8.87749e+08	7.05155e+08	6.39567e+08	6.73108e+08	1.02348e+09	7.76736e+08	4.79062e+08	8.71165e+08	5.6909e+08
Tretinoin	1.8642e+06	2.7333e+06	1.43289e+06	1.6399e+06	2.14118e+06	2.18186e+07	1.19016e+07	1.18805e+06	1.21342e+06	1.31285e+06	1.19409e+06	1.04907e+06	1.12848e+06	1.25964e+06	3.67266e+06	1.25443e+06	1.69807e+06	1.27586e+06	2.87357e+06	1.23103e+06	1.18542e+06
LPA 18:0	1.44065e+07	1.76579e+07	1.61769e+07	1.56757e+07	1.40598e+07	2.46017e+07	1.7864e+07	2.05994e+07	1.61119e+07	1.34715e+07	1.51059e+07	1.57407e+07	2.6418e+07	1.32635e+07	1.82687e+07	1.5932e+07	1.93932e+07	1.71603e+07	1.02423e+07	2.56022e+07	1.42548e+07
Royal jelly acid	776565	1.24371e+06	1.59776e+06	2.15622e+06	966359	727955	759164	1.86135e+06	1.06335e+06	2.02532e+06	883244	778110	648654	558075	522651	904745	862617	1.65619e+06	529393	597400	1.73183e+06
N-Butylbenzenesulfonamide	3.57417e+06	3.4856e+06	3.6845e+06	3.24762e+06	2.97126e+06	4.04428e+06	3.84703e+06	3.86081e+06	4.68258e+06	3.48817e+06	3.10167e+06	3.90458e+06	7.61343e+06	4.28267e+06	4.53198e+06	2.30258e+06	3.91202e+06	4.92778e+06	3.23158e+06	3.26327e+06	3.41953e+06
PE (16:0/18:2)	1.33216e+08	1.06884e+08	6.07872e+07	6.58027e+07	1.00678e+08	1.43616e+08	1.26588e+08	1.29034e+08	8.32432e+07	8.17422e+07	1.23065e+08	1.20403e+08	8.58377e+07	8.92962e+07	1.24353e+08	1.16826e+08	1.37176e+08	7.69278e+07	1.20305e+08	1.00536e+08	9.32836e+07
PE (18:1e/20:4)	7.06199e+08	7.09418e+08	6.98001e+08	2.90443e+08	1.98674e+08	9.11908e+08	4.76812e+08	5.48279e+08	8.04783e+08	4.33166e+08	3.01321e+08	5.77313e+08	4.51149e+08	5.42904e+08	7.04247e+08	6.83584e+08	8.98698e+08	6.13427e+08	4.71346e+08	7.58878e+08	3.11835e+08
Stearic acid	1.23391e+10	1.48317e+10	1.22801e+10	1.2051e+10	1.43628e+10	8.77483e+09	1.35391e+10	1.22427e+10	1.37097e+10	12744884212	1.1534e+10	1.30951e+10	7.34892e+09	1.30371e+10	1.27362e+10	1.2616e+10	1.38708e+10	1.33612e+10	16104072215	9.37792e+09	1.33931e+10
PC (16:1/18:2)	3.43308e+07	2.71795e+07	3.32259e+07	3.14877e+07	2.70098e+07	2.99511e+07	3.44774e+07	3.0636e+07	3.93353e+07	2.69962e+07	2.37486e+07	2.74953e+07	3.35121e+07	2.95177e+07	3.42247e+07	3.27985e+07	3.55772e+07	2.21965e+07	2.47973e+07	2.87688e+07	4.39108e+07
LPC 20:5	7.2923e+06	9.71476e+06	1.31234e+07	1.04391e+07	7.61353e+06	1.73017e+07	9.31983e+06	1.03729e+07	1.09596e+07	1.05821e+07	7.65343e+06	8.29941e+06	2.55442e+07	5.96889e+06	9.86986e+06	9.48913e+06	6.84053e+06	6.14411e+06	4.4454e+06	2.5591e+07	8.78254e+06
Prostaglandin J2	5.62078e+06	1.48628e+07	6.58805e+06	2.92148e+07	1.35975e+07	1.58032e+07	4.65779e+06	9.92015e+06	4.97854e+06	5.99615e+06	7.026e+06	4.25604e+06	2.46827e+06	3.32259e+06	4.18159e+06	7.90064e+06	9.50253e+06	4.90647e+06	6.33318e+06	7.10073e+06	5.68602e+06
L-Thyroxine	373586	262047	201449	286494	257980	254615	591629	204133	194290	146279	152401	256543	558414	313013	342091	360897	306156	207305	501176	581484	239057
15-keto Prostaglandin E1	1.144e+06	1.48413e+06	1.82945e+06	3.79202e+06	4.0871e+06	1.15439e+06	1.09244e+06	1.6334e+06	2.34659e+06	2.86189e+06	2.90052e+06	2.38588e+06	1.6107e+06	1.04282e+06	1.58615e+06	2.06038e+06	4.38594e+06	2.41758e+06	1.50571e+06	1.99561e+06	4.01942e+06
PC (18:0/22:5)	3.3927e+07	1.81914e+07	1.27263e+07	5.8934e+06	3.6247e+06	9.60408e+06	9.7951e+06	1.55683e+07	3.30637e+07	1.71985e+07	8.45054e+06	1.0908e+07	1.28451e+07	7.40132e+06	1.45535e+07	570567	1.23938e+07	1.41247e+07	9.05355e+06	1.37785e+07	5.62253e+06
D-Proline	2.44124e+07	3.05021e+07	2.35618e+07	2.62552e+07	2.89971e+07	3.39809e+07	4.69769e+07	4.0502e+07	5.07576e+07	3.0157e+07	3.66951e+07	3.95775e+07	3.1506e+07	2.70129e+07	3.77244e+07	3.282e+07	4.07468e+07	2.84618e+07	3.23156e+07	3.93974e+07	3.23956e+07
Citraconic acid	1.61779e+07	3.21259e+07	4.23657e+07	2.92435e+07	6.08551e+07	1.58636e+07	4.83687e+07	4.58948e+07	2.36439e+07	3.84319e+07	1.8776e+07	2.1513e+07	3.14721e+07	2.37837e+07	3.50192e+07	2.58999e+07	1.36919e+07	1.53855e+07	3.11711e+07	1.39016e+07	3.06469e+07
D-Erythrose 4-phosphate	384374	812134	987380	1.56551e+06	1.21369e+06	217796	2.02088e+06	922988	617921	1.17006e+06	506396	515626	659210	321529	502570	635981	205209	629170	676876	161262	558487
Arachidic acid	6.71631e+07	7.7795e+07	8.84313e+07	9.48938e+07	8.12308e+07	6.68062e+07	4.98748e+07	7.19427e+07	8.63758e+07	8.04329e+07	7.27386e+07	6.82232e+07	6.08859e+07	7.78115e+07	7.93265e+07	6.0999e+07	8.03868e+07	8.11047e+07	6.70277e+07	5.76781e+07	6.89812e+07
Calcitriol	2.35066e+06	3.81401e+06	2.95245e+06	5.17215e+06	3.63135e+06	1.7097e+06	3.41228e+06	2.38998e+06	2.19941e+06	4.091e+06	2.71213e+06	3.30663e+06	2.86071e+06	2.45698e+06	3.12499e+06	2.34812e+06	3.08158e+06	3.86651e+06	3.53743e+06	2.31248e+06	3.35574e+06
PC (20:2/20:4)	174164	155079	2.53329e+06	2.78659e+06	720708	159445	161287	198689	163755	912576	163331	166624	161745	146627	159090	166822	173929	172953	120309	143693	1.93092e+06
LPS 20:4	1.67214e+08	1.90046e+08	2.30579e+08	3.0754e+08	2.21742e+08	2.39875e+08	1.22615e+08	2.57232e+08	1.77643e+08	2.58603e+08	1.86406e+08	2.11665e+08	1.93351e+08	1.84707e+08	1.65957e+08	1.90816e+08	1.99664e+08	1.76112e+08	1.83508e+08	2.33464e+08	1.51891e+08
3-Phosphoglyceric acid	874661	1.32361e+06	1.29158e+06	1.14299e+06	1.36007e+06	975166	1.0323e+06	1.65611e+06	1.30899e+06	1.36112e+06	1.17504e+06	1.27395e+06	831016	1.19855e+06	1.28149e+06	1.05712e+06	1.00012e+06	931329	1.08034e+06	1.00323e+06	1.35844e+06
N-Propionylglycine	4.14369e+06	6.16991e+06	4.15021e+06	3.95812e+06	5.2429e+06	5.58481e+06	4.63517e+06	5.65735e+06	6.8093e+06	5.19105e+06	5.56259e+06	6.39757e+06	5.17774e+06	4.14793e+06	5.27776e+06	4.39569e+06	5.83575e+06	5.09576e+06	4.38145e+06	4.76455e+06	5.50289e+06
OxPC (16:0-20:3+2O(1Cyc))	1.19003e+07	3.10865e+07	6.25806e+07	3.82777e+07	3.93702e+07	5.00528e+06	2.40829e+06	3.18319e+07	2.4718e+07	4.03568e+07	2.28984e+07	9.12127e+06	3.88703e+06	2.85517e+06	4.51858e+06	1.74824e+07	4.87067e+06	3.22678e+07	4.38224e+06	5.847e+06	4.55081e+07
(±)9-HpODE	6.86882e+06	2.74492e+07	2.47664e+07	7.01813e+07	9.32661e+07	6.85124e+06	7.31489e+07	1.69205e+07	1.8537e+07	2.75744e+07	2.99143e+07	4.75308e+07	4.60198e+07	2.38904e+07	8.51312e+06	3.47078e+07	9.66579e+07	2.63696e+07	1.10554e+07	1.5744e+07	6.57731e+07
3-Methyl-2-oxobutanoic acid	1.33038e+06	1.86021e+06	1.07206e+06	1.10622e+06	1.5552e+06	1.15553e+06	3.72841e+06	1.07549e+06	1.16695e+06	842020	1.25606e+06	1.55993e+06	1.22018e+06	1.04813e+06	996717	1.22497e+06	1.04022e+06	1.31179e+06	831872	924029	1.27591e+06
DL-β-Leucine	2.06685e+07	3.27548e+07	1.12863e+07	2.47467e+07	2.71614e+07	2.73198e+07	4.20689e+07	4.49552e+07	4.75858e+07	3.1976e+07	4.26146e+07	3.50756e+07	2.76104e+07	2.69013e+07	3.69544e+07	3.56531e+07	3.06575e+07	2.85754e+07	3.13314e+07	4.53012e+07	3.53362e+07
PC (18:2/20:2)	1.84172e+07	1.37963e+07	6.17421e+06	1.55822e+07	1.28636e+07	1.12244e+07	9.0323e+06	1.41998e+07	9.67088e+06	7.25336e+06	8.15578e+06	4.80515e+06	1.01615e+07	1.25433e+07	7.59907e+06	5.40084e+06	1.38859e+07	5.99369e+06	9.95705e+06	7.02169e+06	6.76402e+06
Tridecylic acid	2.12931e+07	2.191e+07	3.01585e+07	2.29646e+07	1.76146e+07	2.20364e+07	2.10422e+07	2.61784e+07	3.31089e+07	2.27941e+07	9.79193e+06	2.7071e+07	1.43201e+07	1.93772e+07	2.7367e+07	2.73687e+07	2.70051e+07	9.63064e+06	2.18004e+07	1.62232e+07	2.88652e+07
Isophorone	613952	552909	462213	2.26441e+06	3.19454e+06	678961	4.03572e+06	399249	1.73818e+06	1.10735e+06	1.5658e+06	2.16933e+06	759348	1.24255e+06	399147	891727	1.05036e+07	558468	565159	1.36462e+06	3.96767e+06
(±)5(6)-DiHET	5.34692e+07	5.28164e+07	5.22085e+07	4.63798e+07	4.35158e+07	4.94601e+07	5.18574e+07	4.88578e+07	4.11872e+07	5.45382e+07	6.37958e+07	5.78152e+07	5.15016e+07	5.52318e+07	5.55718e+07	4.19036e+07	6.55573e+07	5.18196e+07	4.75621e+07	4.72924e+07	5.45072e+07
Docosatrienoic Acid	3.17664e+07	3.52068e+07	3.72269e+07	3.72898e+07	2.66047e+07	4.87316e+07	3.07776e+07	3.79282e+07	4.80785e+07	3.38315e+07	3.35402e+07	4.1153e+07	4.21505e+07	4.63335e+07	4.38869e+07	3.78288e+07	3.98296e+07	3.48808e+07	4.28656e+07	3.956e+07	4.03372e+07
Decanoic acid	3.86647e+07	3.80658e+07	5.87611e+07	4.49068e+07	3.48661e+07	4.64301e+07	3.89161e+07	5.61864e+07	7.75721e+07	6.27283e+07	4.32595e+07	5.91896e+07	4.40288e+07	3.48662e+07	4.93599e+07	5.07798e+07	5.44523e+07	4.75123e+07	3.41725e+07	3.34007e+07	5.88714e+07
PC (16:0e/18:2)	2.34829e+07	2.09373e+07	9.88169e+06	1.55154e+07	1.51173e+07	2.30788e+07	2.02022e+07	1.85515e+07	1.29739e+07	1.92346e+07	2.05338e+07	1.33378e+07	1.37223e+07	1.39097e+07	1.19484e+07	1.24258e+07	5.15832e+06	1.1077e+07	2.05467e+07	1.29621e+07	1.49645e+07
6β-Hydromorphol	1.74681e+06	2.60818e+06	2.1467e+06	1.93242e+06	2.53478e+06	56447	57574.3	1.99856e+06	2.41116e+06	2.26405e+06	2.14244e+06	824474	51577.3	42369	51315.2	1.34342e+06	69805.6	3.10825e+06	420256	52603.5	3.91136e+06
LPA 16:0	1.02967e+07	1.07362e+07	1.11865e+07	1.05289e+07	8.16627e+06	1.84355e+07	1.3328e+07	1.1891e+07	9.73113e+06	9.60711e+06	8.74397e+06	9.95605e+06	2.12747e+07	7.94068e+06	1.08735e+07	8.03709e+06	1.13015e+07	7.28726e+06	7.91235e+06	1.65269e+07	9.06908e+06
SM (d14:2/20:0)	6.13358e+07	4.2222e+07	6.53341e+07	5.849e+07	6.8371e+07	1.0425e+08	6.52881e+07	5.18555e+07	6.61485e+07	5.66712e+07	1.21113e+08	7.13e+07	5.77502e+07	5.65715e+07	6.8152e+07	6.25922e+07	5.90934e+07	6.61429e+07	5.2639e+07	5.94963e+07	7.27383e+07
OxPE (16:0-22:6+4O )	2.27807e+07	2.59435e+07	3.22903e+07	2.8781e+07	5.17266e+07	4.38729e+06	4.98937e+06	2.56729e+07	2.92578e+07	3.19437e+07	2.19553e+07	5.18647e+06	3.49989e+06	4.63108e+06	4.50332e+06	16707758	4.95084e+06	5.45013e+07	5.93357e+06	3.81992e+06	2.82871e+07
ethyl 4-chloro-3-[(3,5-dichloro-2-hydroxybenzylidene)amino]benzoate	4.07982e+06	7.0975e+06	3.75044e+06	6.14992e+06	2.79407e+06	4.00159e+06	3.39791e+06	8.79876e+06	6.38976e+06	6.57401e+06	4.04454e+06	6.34688e+06	4.35055e+06	3.45502e+06	3.83188e+06	3.2613e+06	4.3529e+06	4.22607e+06	3.83926e+06	3.30412e+06	3.27439e+06
OxPS (18:0-20:4+4O(1Cyc))	1.01144e+07	1.45304e+07	2.31027e+07	2.73504e+07	2.40785e+07	1.56779e+06	936936	2.46962e+07	2.09245e+07	2.96742e+07	1.40541e+07	4.73425e+06	1.09484e+06	693788	828192	1.35359e+07	1.10541e+06	2.68849e+07	2.27529e+06	1.10626e+06	3.02629e+07
PE (18:0/20:4)	3.40733e+08	4.29159e+08	2.4026e+08	1.66106e+08	3.3864e+08	2.327e+08	2.17144e+08	4.41862e+08	2.72629e+08	2.41523e+08	3.34493e+08	1.71115e+08	2.66596e+08	2.57792e+08	2.95324e+08	3.52766e+08	3.7884e+08	2.6731e+08	3.61782e+08	1.89971e+08	3.46746e+08
Uridine 5'-diphosphate (UDP)	847348	1.22557e+06	316330	1.37827e+06	2.55488e+06	1.8187e+06	995615	2.16115e+06	993379	2.21429e+06	822846	1.63899e+06	2.63447e+06	1.94892e+06	1.16925e+06	1.32324e+06	1.67712e+06	1.55482e+06	2.60287e+06	2.49603e+06	1.7382e+06
Adenosine diphosphate ribose	2.79813e+06	2.33646e+06	1.07738e+07	3.9334e+06	3.53717e+06	8.19618e+06	3.13535e+06	8.35531e+06	4.05629e+06	5.49846e+06	3.10915e+06	3.85862e+06	2.11763e+07	1.09685e+06	5.38635e+06	3.04569e+06	1.1319e+06	5.03345e+06	2.67268e+06	1.35836e+06	3.8175e+06
Pentadecanoic acid	3.06865e+08	4.59595e+08	5.64197e+08	4.60856e+08	1.03327e+08	2.96445e+08	3.72747e+08	3.3341e+08	4.48745e+08	4.09119e+08	3.32971e+08	3.56876e+08	3.21053e+08	3.55024e+08	3.66217e+08	3.72149e+08	3.64529e+08	3.4916e+08	9.64983e+07	7.05165e+07	1.10258e+08
Glycerol 3-phosphate	1.95205e+06	3.88676e+06	2.63824e+06	2.47921e+06	2.9356e+06	8.9079e+06	5.57025e+06	3.1024e+06	1.99269e+06	3.15189e+06	2.47841e+06	2.73713e+06	2.67576e+06	1.82421e+06	3.25051e+06	2.38847e+06	2.23303e+06	2.98564e+06	2.50778e+06	8.39947e+06	2.65582e+06
N1-(3-amino-4-chlorophenyl)-2-[2,4-di(tert-pentyl)phenoxy]acetamide	818116	177402	53803.4	122120	550486	299710	203947	338647	108376	47664.3	116703	115247	109907	91882.6	98082.7	84504.8	938102	234108	176316	1.01867e+06	121819
PC (18:0/18:2)	8.76947e+08	4.33108e+08	6.08928e+08	6.44652e+08	4.55935e+08	7.66781e+08	1.01877e+09	1.08343e+09	9.50862e+08	4.45822e+08	6.95175e+08	7.4307e+08	7.79021e+08	6.00596e+08	7.92374e+08	8.22818e+08	9.28331e+08	7.79627e+08	5.05587e+08	7.50261e+08	7.52205e+08
Biocytin	6.30086e+06	9.42315e+06	6.38093e+06	7.85927e+06	8.51919e+06	74664.2	94127.2	6.94473e+06	7.19315e+06	7.78196e+06	7.30548e+06	2.23872e+06	54052.4	44672.6	47589.3	4.28419e+06	158098	1.01281e+07	1.28498e+06	145810	1.28209e+07
Taurochenodeoxycholic Acid (sodium salt)	743708	1.32525e+06	2.11887e+06	2.8276e+06	841643	2.153e+06	984696	410613	553347	535242	374287	942305	907369	715196	1.18992e+06	724503	839708	342223	391794	1.65271e+06	335692
Glycoursodeoxycholic acid	1.15798e+07	1.73575e+07	1.2688e+07	1.36288e+07	4.06804e+06	1.15647e+07	4.12864e+06	4.5396e+06	4.48434e+06	2.62284e+06	2.49624e+06	3.55026e+06	9.38333e+06	4.4508e+06	2.95465e+06	2.54947e+06	6.59115e+06	2.9938e+06	5.73814e+06	3.36089e+06	3.31264e+06
PC (15:0/16:0)	4.79508e+06	1.00216e+07	7.54651e+06	4.0409e+07	2.08341e+07	3.67825e+07	1.33665e+07	3.8472e+07	236491	9.67257e+06	5.18382e+07	6.97333e+07	1.66894e+07	622865	1.81915e+07	1.95706e+07	244705	3.59701e+06	2.36178e+07	1.32634e+07	2.8301e+07
LPE 22:5	1.77197e+07	4.64198e+07	4.01091e+07	5.79053e+07	2.84896e+07	1.65929e+07	9.74382e+06	5.34552e+07	2.80423e+07	6.70528e+07	2.17637e+07	1.98567e+07	8.25461e+06	1.03389e+07	1.01058e+07	3.41879e+07	1.28015e+07	5.67573e+07	1.56173e+07	1.19767e+07	4.27976e+07
LPE 22:4	1.10874e+07	2.16122e+07	1.92256e+07	2.42126e+07	1.22415e+07	8.72779e+06	5.58642e+06	2.7575e+07	1.40938e+07	3.24588e+07	1.13575e+07	8.86924e+06	7.00379e+06	4.61205e+06	5.1208e+06	1.51071e+07	7.40433e+06	3.00462e+07	7.42486e+06	6.39079e+06	1.65812e+07
8,15-Dihete	1.70438e+06	3.34928e+06	2.684e+06	5.40528e+06	7.64646e+06	866144	2.84672e+06	2.86435e+06	2.86153e+06	3.91508e+06	3.92564e+06	4.3573e+06	2.27268e+06	3.73581e+06	4.17726e+06	4.16869e+06	5.63429e+06	4.01543e+06	3.95937e+06	1.48679e+06	7.39334e+06
1-Palmitoyl-Sn-Glycero-3-Phosphocholine	6.53963e+06	8.55036e+06	1.38562e+07	1.29886e+07	9.20439e+06	2.50127e+07	7.91651e+06	1.10054e+07	8.74255e+06	6.1592e+06	6.83678e+06	6.73857e+06	2.12993e+07	6.13141e+06	1.07297e+07	7.47064e+06	7.18052e+06	7.20466e+06	4.53601e+06	2.13753e+07	6.30277e+06
PE (18:2/18:2)	1.01537e+08	4.81615e+07	5.79903e+07	9.28631e+07	5.39799e+07	6.73818e+07	1.00447e+08	6.98866e+07	6.51421e+07	6.59097e+07	5.78098e+07	5.42198e+07	1.02697e+08	6.89128e+07	8.02425e+07	8.4551e+07	4.94111e+07	1.27994e+08	3.93665e+07	5.67274e+07	8.55158e+07
Arachidonic acid	9.83107e+09	11699980264	1.04738e+10	1.1785e+10	1.37347e+10	9.75705e+09	8.86287e+09	12093943141	1.24992e+10	1.22501e+10	1.16203e+10	1.22898e+10	7.75374e+09	13543131497	1.25731e+10	1.4249e+10	1.15971e+10	1.26443e+10	1.52384e+10	1.28625e+10	1.44136e+10
18-β-Glycyrrhetinic acid	153119	168347	1.2734e+06	3.97962e+06	121757	106929	108836	1.4555e+08	1.2845e+08	1.21393e+08	8.3731e+07	1.20664e+08	9.08914e+07	1.17126e+08	217999	157925	261676	1.94148e+06	1.65573e+06	204861	155457
L-lysine	4.08517e+07	5.99835e+07	6.87667e+07	4.21244e+07	4.89025e+07	4.78857e+07	4.9155e+07	1.0529e+08	6.56779e+07	4.87155e+07	3.54197e+07	5.0442e+07	5.24073e+07	4.68869e+07	5.42307e+07	5.22555e+07	7.26384e+06	4.41521e+07	1.9682e+07	5.40416e+07	3.45172e+06
Phenylpyruvic acid	790901	1.28992e+06	1.43994e+06	1.98907e+06	1.35593e+06	582212	518347	1.90468e+06	908165	1.22392e+06	778614	1.19619e+06	936910	2.38483e+06	1.6883e+06	1.38062e+06	2.12547e+06	891508	1.10927e+06	677316	1.51094e+06
12-oxo Phytodienoic Acid	1.18874e+06	1.05922e+06	2.2471e+06	1.30817e+06	2.16349e+06	1.15864e+06	1.90571e+06	849032	2.41483e+06	2.16631e+06	2.24066e+06	1.48717e+06	1.60506e+06	1.24214e+06	1.64513e+06	1.27903e+06	1.90165e+06	1.68408e+06	1.02075e+06	1.07698e+06	1.63879e+06
PC (18:1/18:2)	3.1472e+08	3.24589e+08	2.11228e+08	3.10025e+08	2.69719e+08	3.82258e+08	3.15629e+08	3.29572e+08	2.20877e+08	2.14369e+08	3.43469e+08	2.47847e+08	2.82463e+08	3.00303e+08	2.95127e+08	3.03999e+08	3.19428e+08	2.49019e+08	2.53616e+08	2.86301e+08	2.76406e+08
7-Hydroxy-3,4-dihydrocarbostyril	1.58388e+06	2.27332e+06	2.09946e+06	1.71935e+06	1.76849e+06	2.52859e+06	1.63718e+06	2.65697e+06	2.56725e+06	2.08139e+06	2.30517e+06	2.51291e+06	1.48197e+06	1.80946e+06	1.76593e+06	1.95633e+06	2.10188e+06	2.31232e+06	1.34729e+06	2.05568e+06	2.07015e+06
Taurochenodeoxycholic acid	1.13293e+07	6.98395e+06	1.91163e+06	5.35996e+06	3.05468e+06	1.62601e+07	1.21457e+07	8.36067e+06	4.52964e+06	311654	1.90758e+06	5.33422e+06	1.04154e+07	4.21582e+06	7.61263e+06	4.54525e+06	9.30465e+06	3.6446e+06	3.03322e+06	9.31542e+06	4.2218e+06
Xanthine	348422	853192	263595	325793	438720	7.74028e+07	4.45731e+06	715128	1.55694e+07	398032	653321	3.29772e+07	471388	690482	410755	707569	6.37765e+07	480915	321774	668645	458453
Lysopc 18:3	2.61582e+06	2.21195e+06	3.61736e+06	2.3532e+06	5.64965e+06	816857	756237	3.30537e+06	4.03147e+06	2.92043e+06	2.94406e+06	1.61858e+06	827583	760511	664763	2.62469e+06	551431	3.6793e+06	780738	748952	3.54706e+06
all-cis-4,7,10,13,16-Docosapentaenoic acid	7.84683e+08	9.58768e+08	1.04014e+09	1.08516e+09	9.39074e+08	1.2268e+09	8.7164e+08	9.57235e+08	1.24784e+09	9.43692e+08	9.9159e+08	1.13042e+09	1080821572	1.39442e+09	1.26743e+09	1.4906e+09	9.16978e+08	9.85462e+08	1.49958e+09	1.27247e+09	1.40776e+09
PS (20:4/22:6)	1.85552e+08	1.6305e+08	1.31467e+08	2.01295e+08	1.62661e+08	3.6557e+08	2.4328e+08	2.3863e+08	2.6612e+08	1.33185e+08	2.05283e+08	3.89694e+08	3.38372e+08	4.39733e+08	4.0692e+08	1.52534e+08	4.03007e+08	1.3134e+08	4.02102e+08	2.83272e+08	8.06155e+07
Mag (18:1)	8.87827e+06	7.07103e+06	8.39498e+06	8.16016e+06	7.79802e+06	9.6467e+06	9.32894e+06	8.64911e+06	9.75335e+06	6.8087e+06	7.99585e+06	1.06469e+07	1.2406e+07	1.11144e+07	1.32959e+07	1.01424e+07	1.19033e+07	7.93521e+06	9.10695e+06	9.72412e+06	9.08129e+06
L-Argininosuccinate	823415	1.04344e+06	3.46202e+06	2.57738e+06	2.4953e+06	1.17814e+06	1.0567e+06	2.48721e+06	3.34812e+06	1.085e+06	2.03204e+06	2.70551e+06	802541	1.81317e+06	2.40877e+06	4.52467e+06	1.48583e+06	1.26673e+06	2.36774e+06	3.7384e+06	2.22122e+06
Sodium cholate	3.21177e+06	2.50339e+06	1.73943e+06	2.89429e+06	2.01166e+06	1.89597e+06	1.86517e+06	1.56968e+06	1.29849e+06	1.29125e+06	2.11175e+06	1.36276e+06	2.27166e+06	2.34012e+06	979269	1.00432e+06	3.27424e+06	2.57201e+06	3.40075e+06	1.9226e+06	1.19648e+06
2-deoxyglucose-6-phosphate	1.63859e+07	3.23244e+07	1.79645e+07	1.75557e+07	2.52822e+07	4.46955e+07	1.30198e+07	3.49957e+07	2.34272e+07	1.80978e+07	2.63747e+07	3.11476e+07	2.48914e+07	2.67096e+07	2.25067e+07	2.13898e+07	2.68718e+07	2.42968e+07	2.42946e+07	3.74478e+07	3.07962e+07
Bicyclo Prostaglandin E2	1.36229e+07	5.97125e+06	6.01797e+06	9.84563e+06	1.00408e+07	7.04768e+06	9.20009e+06	4.19126e+06	5.96567e+06	3.95867e+06	5.58774e+06	5.6951e+06	3.81016e+06	5.32584e+06	3.73047e+06	5.31823e+06	1.75179e+07	6.40418e+06	4.5065e+06	6.28055e+06	9.05984e+06
