# Supplementary material for: Colonic microflora and plasma metabolite-based comparative analysis of unilateral ureteral obstruction-induced chronic kidney disease after treatment with the Chinese medicine FuZhengHuaYuJiangZhuTongLuo and AST-120
Source: Heliyon. 2024 Jan 24;10(3):e24987. doi: 10.1016/j.heliyon.2024.e24987 (PMC10850519; doi:10.1016/j.heliyon.2024.e24987)
Supplement: Multimedia component 5 [file mmc5.xlsx]

## Sheet: Sheet1
Name	pos_UUO-1	pos_UUO-2	pos_UUO-3	pos_UUO-4	pos_UUO-5	pos_UUO-6	pos_UUO-7	pos_UUO+FZHY-1	pos_UUO+FZHY-2	pos_UUO+FZHY-3	pos_UUO+FZHY-4	pos_UUO+FZHY-5	pos_UUO+FZHY-6	pos_UUO+FZHY-7	pos_UUO+AST_120-1	pos_UUO+AST_120-2	pos_UUO+AST_120-3	pos_UUO+AST_120-4	pos_UUO+AST_120-5	pos_UUO+AST_120-6	pos_UUO+AST_120-7
L(+)-Ornithine	8.69182e+06	1.60508e+07	1.65417e+07	11480300	1.05377e+07	1.18657e+07	1.15225e+07	1.76392e+07	1.40027e+07	1.44932e+07	1.75493e+07	1.10903e+07	1.23989e+07	1.44782e+07	9.50868e+06	1.18572e+07	8.97635e+06	1.10345e+07	9.76319e+06	1.0689e+07	1.21841e+07
Guanine	4.00712e+06	6.25062e+06	4.74935e+06	3.74763e+06	3.93124e+06	5.28685e+06	8.79874e+06	5.11142e+06	7.13433e+06	3.72765e+06	4.78835e+06	1.04731e+07	3.76893e+06	6.67685e+06	6.79153e+06	8.15993e+06	9.03583e+06	5.78104e+06	5.31421e+06	4.08501e+06	5.95649e+06
6-Methylnicotinamide	3.84698e+06	8.57303e+06	1.08527e+07	4.92337e+06	2.52444e+07	5.02774e+06	3.33804e+06	6.19093e+06	1.35504e+07	6.59552e+06	3.11662e+06	1.05503e+07	9.95091e+06	1.04338e+07	1.00426e+07	5.34143e+06	4.60462e+06	5.15116e+06	7.01229e+06	1.26084e+07	5.43244e+06
Palmitoyl sphingomyelin	4652682109	4947944107	3964190588	5813974310	6374731965	5790541685	6900694093	6405614831	4509361325	5753030505	10303849167	12814044187	6255268482	5272554535	8275815258	5346414957	5632078952	3746327383	2974212762	4083268901	5283840731
Spermine	1.24369e+06	2.69508e+06	2.05158e+06	1.11084e+06	1.75795e+06	8.04797e+06	6.6121e+06	6.74413e+06	3.12205e+06	1.61615e+06	2.19323e+06	1.86703e+06	1.37048e+07	1.87852e+06	3.40764e+06	6.96242e+06	4.00583e+06	1.18622e+06	3.24366e+06	5.77423e+06	1.64933e+06
5'-S-Methyl-5'-thioadenosine	1.64959e+06	3.15861e+06	1.97494e+06	1.38535e+06	441281	2.41639e+07	2.13924e+06	2.82221e+06	3.19908e+06	1.8814e+06	2.17553e+06	3.62951e+06	3.0588e+07	2.1571e+06	2.13998e+06	3.08722e+06	1.58832e+06	1.31025e+06	2.50681e+06	1.16124e+07	1.51906e+06
Phenylacetylglycine	1.12249e+08	2.45613e+08	1.94717e+08	1.40997e+08	6.3743e+08	2.48143e+08	1.02354e+08	134109631	3.77058e+08	4.59685e+08	1.01256e+08	1.13845e+08	1.0414e+08	9.92749e+08	3.91624e+08	1.25398e+08	204849611	1.60585e+08	1.78568e+08	5.25585e+08	1.88935e+08
Cortisol	2.40909e+06	6.87571e+06	1.17933e+07	1.49237e+07	3.89203e+06	4.30404e+06	3.87237e+06	3.49611e+06	4.78159e+06	7.53325e+06	3.98429e+06	9.56561e+06	1.20451e+07	9.98094e+06	3.79493e+06	4.29525e+06	4.38356e+06	5.40306e+06	1.17404e+07	7.42781e+06	1.05347e+07
N6,N6,N6-Trimethyl-L-lysine	1.94513e+08	2.1089e+08	2.47673e+08	2.26447e+08	246668159	2.02066e+08	1.18111e+08	236384392	2.04067e+08	2.56766e+08	1.64141e+08	2.16592e+08	165542418	2.16905e+08	2.18677e+08	2.15598e+08	2.31712e+08	1.988e+08	1.92726e+08	1.93712e+08	2.49974e+08
D-(+)-Pipecolinic acid	2.78138e+08	328707739	2.93084e+08	2.27668e+08	278312435	2.55961e+08	2.68544e+08	3.32713e+08	3.50635e+08	2.7189e+08	2.60772e+08	2.33053e+08	2.81965e+08	2.88564e+08	2.94248e+08	305228144	3.07682e+08	1.86977e+08	2.81111e+08	3.21996e+08	3.44993e+08
Wogonin	312907	397761	275056	2.52083e+06	958977	244041	348527	3.76083e+07	7.76095e+07	2.87934e+07	2.90513e+07	5.91453e+07	110460455	119892796	4.20683e+06	593447	2.31883e+06	497138	301910	884890	1.66913e+06
8-Hydroxyquinoline	7.12771e+06	1.00778e+07	9.90469e+06	1.26136e+07	1.81542e+07	1.01426e+07	7.73241e+06	9.20007e+06	1.29064e+07	1.11531e+07	5.2995e+06	8.09546e+06	7.1805e+06	1.79033e+07	9.06952e+06	6.74397e+06	6.04524e+06	6.45798e+06	6.29907e+06	1.14888e+07	7.30723e+06
Betaine	1.01167e+08	9.93706e+07	114618210	8.07344e+07	5.04741e+07	101095914	9.76934e+07	108096388	1.0634e+08	9.36957e+07	8.99893e+07	9.88118e+07	1.18549e+08	8.61077e+07	9.69547e+07	1.08872e+08	1.04136e+08	9.20722e+07	9.26897e+07	1.20052e+08	1.06009e+08
L-Kynurenine	2.57583e+07	5.72858e+07	5.52421e+07	4.92526e+07	4.38789e+07	4.74219e+07	3.05079e+07	2.24195e+07	3.62069e+07	2.88602e+07	2.60338e+07	3.06212e+07	3.84246e+07	2.84375e+07	3.07433e+07	3.43833e+07	4.94544e+07	8.46147e+07	4.81693e+07	3.12942e+07	3.95813e+07
Methionine sulfoxide	2.27097e+08	2.19066e+08	3.30477e+08	2.88886e+08	2.95631e+08	3.31548e+08	3.44578e+08	3.88087e+08	4.18827e+08	3.20469e+08	3.70713e+08	339205499	4.12252e+08	3.52414e+08	2.67978e+08	4.03192e+08	4.01844e+08	3.79087e+08	3.56881e+08	5.14058e+08	474718251
L-Ergothioneine	8.66761e+06	1.37463e+07	1.53699e+07	1.90659e+07	2.43669e+07	1.82183e+07	1.27867e+07	2.64538e+07	2.60239e+07	2.92601e+07	1.22149e+06	1.96755e+07	2.17594e+07	1.73676e+07	1.38118e+07	2.82214e+07	3.17784e+07	1.64165e+07	1.44392e+07	2.49926e+07	1.90016e+07
Daidzein	2.11159e+07	2.00317e+07	1.35486e+07	1.28613e+07	2.16971e+07	1.34454e+07	2.98673e+07	1.65903e+07	3.10456e+07	6.61409e+06	1.07744e+07	1.31839e+07	2.72961e+07	4.55787e+07	1.05097e+07	1.20633e+07	2.0711e+07	8.69658e+06	2.45465e+06	2.98455e+07	6.48025e+06
Cytidine 5'-monophosphate (hydrate)	9.51612e+06	8.88089e+06	1.13601e+07	7.48231e+06	8.60563e+06	6.72131e+06	1.77532e+07	1.16176e+07	2.30363e+07	1.08383e+07	7.14651e+06	1.85702e+07	5.97048e+06	1.07203e+07	1.09341e+07	1.08361e+07	1.60295e+07	1.05958e+07	1.39693e+07	5.51107e+06	2.00207e+07
1-Methylhistidine	4.07841e+06	4.127e+06	4.55575e+06	4.17116e+06	4.95794e+06	6.99172e+06	4.30991e+06	5.15845e+06	6.03026e+06	6.72869e+06	5.58853e+06	5.61499e+06	4.98872e+06	5.5659e+06	5.45987e+06	4.21213e+06	4.88378e+06	5.55346e+06	5.1596e+06	5.08687e+06	6.96218e+06
Hypoxanthine	4.65928e+06	8.11455e+06	5.77956e+06	4.06729e+06	5.22175e+06	6.67478e+06	1.38087e+07	5.41771e+06	1.26768e+07	3.57008e+06	7.41647e+06	1.03602e+07	3.71054e+06	6.22802e+06	7.54463e+06	9.31164e+06	12561121	6.13966e+06	7.64013e+06	5.68543e+06	8.48217e+06
Choline	1.0605e+07	1.35414e+07	1.4387e+07	1.20458e+07	1.1991e+07	1.44377e+07	1.32929e+07	1.46432e+07	1.3448e+07	1.46843e+07	1.09175e+07	1.08769e+07	1.73605e+07	1.12741e+07	1.42408e+07	1.21711e+07	1.45838e+07	1.36528e+07	9.04941e+06	1.74205e+07	1.31166e+07
Pipecolic acid	2.87271e+07	4.46762e+07	6.28335e+07	5.46631e+07	5.73783e+07	5.34778e+07	3.39167e+07	5.19731e+07	6.62193e+07	8.43627e+07	4.75317e+07	5.78882e+07	5.90133e+07	6.48485e+07	4.901e+07	5.54816e+07	4.95003e+07	4.80728e+07	4.22194e+07	5.48995e+07	5.43291e+07
N-Benzylformamide	6.78931e+07	1.28225e+08	8.842e+07	8.6742e+07	1.00257e+08	9.81558e+07	1.29955e+08	1.16089e+08	9.87546e+07	1.18191e+08	1.37093e+08	121473912	7.33442e+07	1.25657e+08	1.06107e+08	1.30645e+08	9.42643e+07	1.11997e+08	1.12675e+08	1.32648e+08	1.17249e+08
Esculetin	163940	185026	192974	232573	215734	139327	182464	8.3958e+06	6.08951e+06	5.64011e+06	3.16958e+06	5.24454e+06	3.91686e+06	3.73345e+06	170131	156794	141550	132314	143765	161459	150394
2-Amino-1,3-octadecanediol	3.78661e+08	2.62944e+08	4.81485e+08	2.54807e+08	3.41611e+08	6.00183e+08	4.13747e+08	3.42438e+08	5.71384e+08	5.85449e+08	2.74487e+08	2.63998e+08	321703176	3.67993e+08	2.47556e+08	2.73584e+08	5.56174e+08	4.00877e+08	345975076	5.61135e+08	3.24227e+08
cis-4-Hydroxy-D-proline	5.18683e+07	5.13544e+07	6.24925e+07	4.73579e+07	6.41884e+07	5.26294e+07	5.69274e+07	6.5279e+07	6.71901e+07	8.917e+07	8.29053e+07	5.55065e+07	6.85949e+07	3.39732e+07	6.37052e+07	5.56955e+07	3.51474e+07	6.41447e+07	5.85691e+07	3.64861e+07	1.12452e+08
2-Hydroxycinnamic acid	303387201	5.03923e+08	3.94822e+08	3.46014e+08	6.24656e+08	513828759	7.87656e+08	5.06164e+08	5.62204e+08	7.06504e+08	7.87038e+08	564654739	5.72183e+08	4.85984e+08	6.22561e+08	6.87552e+08	431193957	4.90981e+08	587387890	5.63633e+08	5.23907e+08
Adenosine	3.76351e+06	5.52632e+06	7.19597e+06	6.43687e+06	5.28117e+06	1.42191e+07	6.25389e+06	6.93681e+06	6.90801e+06	7.40218e+06	8.80249e+06	8.82731e+06	7.46568e+06	8.43061e+06	8.83393e+06	8.45796e+06	8.42055e+06	6.74023e+06	6.59824e+06	9.26081e+06	1.14153e+07
Kynurenic acid	1.37442e+07	3.28392e+07	2.95847e+07	1.80429e+07	7.92763e+07	2.05202e+07	1.58847e+07	1.3187e+07	2.55336e+07	3.67862e+07	1.27495e+07	1.51555e+07	7.88007e+06	7.49472e+07	3.5009e+07	1.56451e+07	2.52051e+07	2.18938e+07	1.80499e+07	4.85912e+07	2.09801e+07
L-Pyroglutamic acid	1.39873e+08	239108592	2.84477e+08	1.54311e+08	2.54024e+08	2.27179e+08	209141789	2.53773e+08	3.73004e+08	2.43425e+08	2.52086e+08	2.85365e+08	2.07545e+08	2.83239e+08	2.17351e+08	2.94305e+08	2.77823e+08	1.78122e+08	225598073	2.49483e+08	2.45521e+08
Proline	3.32831e+08	4.72326e+08	4.09777e+08	392330821	5.06132e+08	4.59374e+08	6.69137e+08	5.98054e+08	7.38213e+08	4.71659e+08	3.38455e+08	5.66315e+08	452502168	5.16705e+08	5.8028e+08	534744726	548440954	4.23189e+08	4.9274e+08	6.13344e+08	5.97199e+08
Hexanoylcarnitine	1.85168e+07	2.3935e+07	3.99153e+07	3.02981e+07	1.56492e+07	2.50608e+07	1.16919e+07	5.79483e+07	3.05855e+07	4.88049e+07	1.82849e+07	3.86266e+07	3.78899e+07	1.82274e+07	4.20682e+07	4.01068e+07	2.29424e+07	3.75171e+07	1.99224e+07	2.74914e+07	3.98877e+07
N-Phenylacetylglutamine	722185	1.62178e+06	1.66041e+06	1.88228e+06	7.10893e+06	2.60633e+06	925608	1.05224e+06	3.10976e+06	3.24968e+06	1.01834e+06	1.10766e+06	913361	1.04479e+07	3.43556e+06	932409	1.531e+06	1.51541e+06	1.52285e+06	4.84334e+06	1.77445e+06
Levothyroxine	2.0465e+06	1.96128e+06	1.61088e+06	1.75999e+06	1.70864e+06	2.11428e+06	3.2821e+06	1.3194e+06	760984	673499	570380	841662	2.64755e+06	961868	1.59969e+06	2.12884e+06	1.36976e+06	1.09491e+06	1.85018e+06	4.17707e+06	1.49137e+06
Propionylcarnitine	2.87628e+07	2.46625e+07	3.34076e+07	1.78978e+07	1.55424e+07	2.56531e+07	2.34776e+07	2.61248e+07	2.97704e+07	1.6243e+07	1.39439e+07	3.70263e+07	4.2992e+07	1.36785e+07	2.39088e+07	2.52684e+07	2.37965e+07	1.37461e+07	2.05884e+07	2.28748e+07	2.5394e+07
1-Methyladenosine	1.2527e+06	2.17784e+06	1.98947e+06	1.28386e+06	1.74542e+06	1.83049e+06	2.93538e+06	3.06567e+06	3.15516e+06	1.86617e+06	1.30419e+06	2.78089e+06	1.23631e+06	2.47515e+06	2.34303e+06	3.04032e+06	2.04418e+06	1.7343e+06	2.69455e+06	2.87922e+06	2.21972e+06
Glycitein	1.42065e+07	1.68932e+07	7.56519e+06	1.49403e+07	2.33706e+07	1.0848e+07	3.21186e+07	8.0155e+06	1.32725e+07	3.00661e+06	5.70411e+06	1.05777e+07	2.2362e+07	3.12385e+07	5.06218e+06	6.14705e+06	1.24331e+07	7.02276e+06	1.45741e+06	9.3757e+06	4.95749e+06
Pantothenic acid	6.94965e+07	1.00269e+08	107707981	1.00356e+08	9.57903e+07	4.88756e+07	8.0372e+07	9.77583e+07	9.12094e+07	7.60221e+07	9.79507e+07	1.04929e+08	8.39312e+07	105318407	8.62683e+07	1.02798e+08	1.09916e+08	9.29197e+07	7.8036e+07	9.30737e+07	8.81601e+07
Progesterone	5.1295e+06	7.50959e+06	6.21622e+06	9.27826e+06	1.1487e+07	1.13887e+07	2.4082e+07	5.22076e+06	1.44441e+07	1.92362e+07	6.19499e+06	8.03169e+06	2.67629e+07	7.65034e+06	9.75573e+06	1.23158e+07	1.44141e+07	4.83521e+06	9.33257e+06	9.17451e+06	7.32345e+06
Isotretinoin	3.45751e+08	3.83119e+08	4.02531e+08	3.89684e+08	350151220	219328169	1.57402e+08	2.44453e+08	4.38647e+08	3.82073e+08	2.54478e+08	3.86122e+08	2.58679e+08	4.92168e+08	3.45624e+08	4.10565e+08	2.86917e+08	2.76836e+08	2.67673e+08	3.8543e+08	1.55971e+08
Riboflavin	7.31754e+06	9.48601e+06	6.55072e+06	8.79772e+06	9.33025e+06	1.14907e+07	1.05743e+07	1.52644e+07	1.65621e+07	9.41361e+06	6.57877e+06	7.62473e+06	1.01125e+07	1.07638e+07	1.20257e+07	1.24276e+07	1.33465e+07	1.32013e+07	1.26465e+07	1.03726e+07	8.61039e+06
Indole-3-acetic acid	1.74233e+07	3.26463e+07	3.15158e+07	3.6395e+07	2.52291e+07	3.20349e+07	3.05735e+07	3.67182e+07	2.39706e+07	2.12974e+07	1.50621e+07	2.48304e+07	2.61904e+07	2.53224e+07	1.8163e+07	2.10969e+07	2.05099e+07	2.02193e+07	1.23021e+07	1.92002e+07	1.7822e+07
Urocanic acid	3.91078e+06	4.81552e+06	3.75713e+06	1.42481e+07	3.81644e+06	3.06702e+06	2.22965e+06	3.79767e+06	3.52433e+06	3.00157e+06	2.71273e+06	3.10831e+06	3.40525e+06	3.73224e+06	6.50952e+06	3.7919e+06	3.5007e+06	4.17391e+06	2.85652e+06	6.57092e+06	8.24275e+06
5-Methoxyindoleacetic acid	3.65798e+06	5.11601e+06	1.24681e+07	4.97418e+06	4.64941e+06	3.65997e+06	2.91407e+06	3.16345e+06	4.30267e+06	5.64723e+06	2.41733e+06	5.93093e+06	2.66621e+06	4.45321e+06	1.13863e+06	1.16879e+06	1.14874e+06	2.46329e+06	2.42492e+06	1.69051e+06	1.98642e+06
Biotin	1.48559e+06	2.04095e+06	1.57329e+06	1.64961e+06	1.31117e+06	1.68857e+06	2.04193e+06	1.29584e+06	1.34009e+06	975718	1.07065e+06	1.43735e+06	1.34719e+06	1.41477e+06	1.46854e+06	1.59943e+06	1.75166e+06	1.76993e+06	1.94878e+06	1.43733e+06	1.40463e+06
Thymine	1.20204e+06	1.97792e+06	1.26591e+06	2.98966e+06	2.60405e+06	4.83866e+06	3.21347e+06	1.40202e+06	2.52327e+06	1.72457e+06	1.64439e+06	2.01088e+06	3.81444e+06	3.4918e+06	3.85995e+06	1.73615e+06	4.25413e+06	2.13169e+06	1.11547e+06	2.07673e+06	3.16789e+06
D-(+)-Proline	1.10493e+06	1.96715e+06	1.15109e+06	3.30935e+06	2.89796e+06	1.30752e+06	2.31979e+06	2.52775e+06	2.36844e+06	1.89298e+06	1.6469e+06	2.46136e+06	1.56497e+06	1.4553e+06	2.27949e+06	2.38671e+06	1.45889e+06	1.27322e+06	2.19277e+06	1.62044e+06	1.49011e+06
Panthenol	806829	797589	4.72825e+06	713250	544088	496500	516418	577740	1.95665e+06	1.22244e+06	706222	932447	750592	498359	3.35833e+06	1.1344e+06	596787	867527	528825	527661	893167
1-Methylnicotinamide	3.56302e+06	5.77134e+06	1.07713e+07	3.80514e+06	2.24736e+07	4.91341e+06	1.71976e+06	3.45621e+06	1.00495e+07	4.3456e+06	2.82216e+06	6.71054e+06	7.97672e+06	7.03629e+06	9.70714e+06	3.09632e+06	4.00298e+06	3.51138e+06	4.43118e+06	8.90997e+06	4.5558e+06
DL-Dipalmitoylphosphatidylcholine	2.82023e+07	1.96743e+07	35604691	2.31679e+07	2.54895e+07	2.84463e+07	3.7151e+07	2.73726e+07	2.05102e+07	1.6756e+07	3.5305e+07	3.51144e+07	4.7588e+07	2.77367e+07	3.01436e+07	3.19519e+07	4.86376e+07	3.36136e+07	2.64186e+07	3.54502e+07	4.09023e+07
Nicotinamide	2269450922	2864203188	3136623842	2441963843	3045481559	2666537754	1951246988	3165927298	2558599224	3176925889	2054287485	2614337941	1982984344	3178578687	2784209201	3213984778	3216221780	2956893695	2791553752	2400795508	2779107293
(R)-Equol	1.23504e+07	2.02789e+07	1.31939e+07	8.4897e+06	8.01043e+06	1.05579e+07	1.52478e+07	6.85721e+06	5.71696e+06	2.65256e+06	1.24394e+06	7.71676e+06	7.28475e+06	4.29419e+06	1.4682e+06	1.46367e+06	2.01646e+06	1.57851e+06	1.38693e+06	4.36565e+06	2.59628e+06
DL-Carnitine	2.04308e+08	2.14332e+08	2.62195e+08	2.47566e+08	1.59585e+08	2.55608e+08	2.1696e+08	3.13849e+08	1.96477e+08	2.51523e+08	1.44514e+08	2.78884e+08	3.619e+08	2.61305e+08	2.02844e+08	2.53727e+08	1.61627e+08	1.85098e+08	189948703	2.22208e+08	1.89437e+08
Cytosine	5.13988e+07	6.82494e+07	6.77099e+07	5.69358e+07	5.77534e+07	6.08244e+07	9.57551e+07	5.15572e+07	6.60103e+07	6.14186e+07	4.62645e+07	7.75473e+07	5.66538e+07	6.26804e+07	5.54861e+07	6.55207e+07	8.16368e+07	5.55483e+07	5.90161e+07	5.32052e+07	7.63125e+07
Acetyl-L-carnitine	2.4904e+08	3.05722e+08	387527384	3.11139e+08	2.82108e+08	4.53858e+08	4.79451e+08	4.58085e+08	3.18095e+08	3.89674e+08	469549859	4.31557e+08	5.49031e+08	3.06841e+08	2.50719e+08	4.32249e+08	2.57348e+08	2.99708e+08	2.81952e+08	3.65626e+08	2.7076e+08
DL-Lysine	2.7429e+07	3.61031e+07	2.95313e+07	2.82332e+07	3.56116e+07	3.09267e+07	3.29684e+07	3.98297e+07	4.05022e+07	3.10501e+07	2.17081e+07	3.29446e+07	3.83074e+07	3.33958e+07	3.75792e+07	3.68786e+07	3.49641e+07	2.92052e+07	3.6744e+07	3.50505e+07	4.48294e+07
Paracetamol	8.99398e+06	1.22934e+07	2.4165e+07	1.2093e+07	15612502	8.11866e+06	6.032e+06	1.29221e+07	1.91811e+07	1.03645e+07	7.02703e+06	2.02281e+07	1.12525e+07	1.13994e+07	3.31451e+07	1.75399e+07	1.74849e+07	1.23083e+07	1.91319e+07	1.90068e+07	2.08301e+07
5-Hydroxyindole-3-acetic acid	5.30436e+06	1.00908e+07	1.21387e+07	4.42614e+06	8.92315e+06	3.09997e+07	1.57887e+06	29016765	1.08059e+07	1.71167e+07	1.98642e+07	5.48567e+06	4.5341e+07	8.4589e+06	1.87516e+07	2.78031e+07	1.95562e+07	7.49621e+06	8.73411e+06	3.99798e+07	1.20604e+07
Inosine-5'-monophosphate (IMP)	5.14003e+06	1.35529e+07	2.08162e+07	1.84252e+07	4.46365e+07	5.74105e+06	8.93475e+06	2.40219e+07	8.91404e+06	2.65376e+07	6.7465e+06	2.17869e+07	6.59584e+06	1.69712e+07	1.4382e+07	2.03659e+07	1.49677e+07	9.12657e+06	2.71279e+07	3.53351e+07	2.2796e+07
L-Glutamic acid	1.50813e+08	2.68455e+08	2.16346e+08	2.24436e+08	2.44331e+08	2.6584e+08	2.12167e+08	2.50926e+08	2.87763e+08	2.16292e+08	1.28677e+08	2.44926e+08	2.29601e+08	2.40383e+08	2.16317e+08	2.02459e+08	1.52978e+08	2.00352e+08	2.65025e+08	3.77526e+08	2.19576e+08
Genistein	1.08513e+07	9.95519e+06	4.86979e+06	8.57513e+06	8.64169e+06	6.65563e+06	2.29032e+07	7.25867e+06	4.92771e+06	1.66678e+06	3.7676e+06	6.11062e+06	1.50909e+07	1.96438e+07	3.21894e+06	5.80109e+06	1.51966e+07	4.93429e+06	1.24901e+06	6.14481e+06	2.90138e+06
Glycerophospho-N-palmitoyl ethanolamine	1.47527e+08	1.4744e+08	1.6454e+08	1.55672e+08	1.19992e+08	1.46386e+08	1.46469e+08	1.56199e+08	1.55988e+08	2.10337e+08	100110887	1.6913e+08	1.35861e+08	1.32065e+08	1.30709e+08	1.31017e+08	2.59295e+08	1.85232e+08	1.14147e+08	1.65351e+08	1.99131e+08
Cytidine	3.38271e+07	3.18694e+07	3.75734e+07	3.1712e+07	2.45689e+07	2.62553e+07	6.89074e+07	2.85472e+07	3.99077e+07	2.42962e+07	1.87386e+07	5.09293e+07	1.79524e+07	2.77488e+07	4.17002e+07	4.73573e+07	5.08098e+07	2.62506e+07	2.35917e+07	3.37083e+07	3.85621e+07
L-Tyrosine	8.85389e+07	1.37366e+08	1.04529e+08	1.04068e+08	1.24609e+08	1.1095e+08	1.43854e+08	1.28687e+08	159126629	1.28539e+08	2.49713e+06	1.23035e+08	9.55935e+07	1.21757e+08	112031042	122653407	1.07204e+08	1.03813e+08	1.09188e+08	1.49862e+08	119392624
DL-Tryptophan	2115278344	3290833100	1861050799	2639432047	3259634008	2590868653	3395166371	2937913600	2772932547	2143741826	2486428792	2737574729	2063145773	2967776878	4019046646	3330982474	2336189541	2227097886	2786643315	3237069963	3170032955
Adenosine 5'-monophosphate	8.8517e+07	1.06991e+08	1.3418e+08	1.0637e+08	94861624	5.1828e+08	1.14381e+08	1.40365e+08	1.33686e+08	1.21282e+08	1.13723e+08	1.23584e+08	4.27685e+08	1.2631e+08	1.27776e+08	1.021e+08	8.60008e+07	1.03835e+08	9.75127e+07	2.68809e+08	1.35468e+08
Indole-3-lactic acid	8.87045e+08	1064831023	9.50386e+08	8.14762e+08	6.85937e+08	5.9494e+08	1199401496	9.33623e+08	9.33305e+08	7.84252e+08	5.12088e+08	1046252589	6.11672e+08	876510863	1078617905	1411761303	1193219440	6.3507e+08	8.18546e+08	6.32759e+08	1144847557
Methionine	1.66723e+08	3.55146e+08	2.29212e+08	271020581	4.71072e+08	3.07624e+08	4.95036e+08	4.72639e+08	448660462	3.08702e+08	4.37867e+08	2.96066e+08	3.73884e+08	446740920	3.65134e+08	3.23547e+08	3.54161e+08	2.25331e+08	2.12201e+08	6.2252e+08	3.89392e+08
Creatine	3.6987e+08	3.90577e+08	5.33485e+08	4.86229e+08	5.55797e+08	6.01339e+08	3.6589e+08	5.60384e+08	547971579	691747159	2.72427e+08	4.83529e+08	5.1332e+08	4.9026e+08	6.78035e+08	5.39349e+08	5.30109e+08	4.52811e+08	378832517	5.1729e+08	6.11029e+08
N-Acetylserotonin	1.53703e+07	4.61349e+07	2.46581e+07	1.57509e+07	1.76119e+07	1.42131e+08	4.22098e+06	6.13424e+07	3.16162e+07	2.09136e+07	4.48672e+07	1.59269e+07	1.14203e+08	1.33725e+07	2.55437e+07	7.45739e+07	1.02695e+08	1.23459e+07	7.78693e+06	1.38329e+08	2.39288e+07
Corticosterone	2.65306e+08	3.80644e+08	3.36711e+08	4.08245e+08	4.64882e+08	5.88137e+08	478451972	3.6334e+08	4.48659e+08	3.70662e+08	2.55571e+08	4.38262e+08	5.04184e+08	381004720	3.65073e+08	5.37922e+08	4.85104e+08	3.93028e+08	4.29664e+08	6.09268e+08	3.55532e+08
L-Glutathione oxidized	1.18679e+08	2.32395e+08	2.04293e+08	1.01606e+08	1.57741e+08	3.27075e+08	8.98108e+07	2.76079e+08	2.79337e+08	191226494	2.08152e+08	3.53546e+08	324208955	2.23516e+08	2.72918e+08	282971517	2.67678e+08	234011880	1.56099e+08	1.94314e+08	2.54291e+08
L-Phenylalanine	1378997534	1805015164	1587866898	2495348988	1920442017	1023290813	1610933169	1710874631	3424827653	2521845723	3443088359	2652233773	2571654753	1966724517	1552238001	3777401368	2765733223	1393604030	3170540769	2775132526	2729031072
Creatinine	3.68759e+07	4.22392e+07	5.91591e+07	5.83623e+07	8.83994e+07	5.58874e+07	3.49302e+07	6.32025e+07	6.16507e+07	9.03639e+07	2.49059e+07	5.77395e+07	4.84678e+07	8.52121e+07	7.31354e+07	6.33592e+07	5.67277e+07	4.8078e+07	3.72768e+07	8.57242e+07	6.45741e+07
Uracil	6.47077e+07	7.05344e+07	7.48086e+07	5.20041e+07	8.41653e+07	7.68491e+07	1.1331e+08	7.22141e+07	1.32691e+08	8.61737e+07	7.34875e+07	1.13112e+08	6.0984e+07	7.4916e+07	9.40335e+07	1.05559e+08	1.43541e+08	4.10853e+07	8.98063e+07	6.67536e+07	1.1591e+08
Proline-hydroxyproline	3.76993e+06	4.71133e+06	3.67472e+06	3.14549e+06	5.45765e+06	5.2409e+06	4.991e+06	6.94193e+06	7.16306e+06	3.92459e+06	3.56748e+06	6.69625e+06	5.97816e+06	9.51617e+06	6.15443e+06	4.40012e+06	3.89515e+06	5.16229e+06	4.52978e+06	1.031e+07	4.71658e+06
L-Adrenaline	1.4095e+06	1.78552e+06	2.22271e+06	1.72823e+06	1.98934e+06	2.11633e+06	1.66515e+06	1.91974e+06	1.97344e+06	1.78895e+06	418984	2.23169e+06	1.52977e+06	2.05753e+06	2.22242e+06	2.13903e+06	2.41515e+06	1.87161e+06	1.726e+06	2.19498e+06	1.89758e+06
ACar 24:0	8.57249e+06	1.87077e+07	2.22352e+07	2.88385e+07	2.04822e+07	1.40174e+07	1.42416e+07	2.70468e+07	1.76576e+07	4.82549e+07	1.47292e+07	2.51859e+07	3.20918e+07	2.56403e+07	1.43501e+07	1.46935e+07	2.45379e+07	3.22988e+07	2.3009e+07	2.05851e+07	2.86176e+07
16α-Hydroxyestrone	1.54434e+06	1.33943e+06	1.4643e+06	1.45903e+06	1.46997e+06	975372	1.2036e+06	9.85391e+06	8.22267e+06	1.06613e+07	4.70128e+06	1.11797e+07	6.29695e+06	7.65707e+06	1.45052e+06	1.87613e+06	1.14043e+06	1.39813e+06	839600	1.06918e+06	1.00447e+06
4-methylpyridine-3-sulfonic acid	4.63784e+06	7.10224e+06	3.17584e+06	1.55955e+06	9.17941e+06	4.51565e+06	3.94471e+06	7.0381e+06	1.19482e+07	8.63526e+06	6.38749e+06	1.35198e+07	4.0455e+06	1.02636e+07	1.07983e+07	1.11977e+07	1.05131e+07	1.18933e+07	1.17665e+07	4.28206e+06	1.06472e+07
Tetrahydroaldosterone	1.20945e+06	1.57649e+06	3.52026e+06	6.74616e+06	2.14025e+06	1.09765e+06	1.14612e+06	2.45351e+06	1.22687e+06	3.74661e+06	755733	1.6269e+06	1.09177e+06	1.07373e+06	649585	1.23172e+06	1.45604e+06	2.66418e+06	1.13269e+06	1.38286e+06	2.28686e+06
benzaldehyde 1-[4-(3-pyridyl)pyrimidin-2-yl]hydrazone	909959	2.62606e+06	1.19048e+06	1.14916e+06	1.9068e+06	687696	1.59191e+06	1.9774e+06	1.01258e+06	729056	794756	2.23964e+06	1.22829e+06	1.5999e+06	2.05312e+06	2.56991e+06	1.72964e+06	1.95297e+06	937789	933334	1.34317e+06
PC (15:0/15:1)	513781	633686	288815	700290	367195	557271	300879	856738	524384	989978	1.02475e+06	405718	2.07349e+06	1.5041e+06	720354	1.58182e+06	1.63324e+06	1.09233e+06	1.17607e+06	748059	2.46648e+06
2-(2-amino-3-methylbutanamido)-3-phenylpropanoic acid	1.04233e+06	1.89066e+06	2.43831e+06	1.94815e+06	3.26691e+06	6.4781e+06	1.37921e+06	2.30597e+06	2.49474e+06	1.96773e+06	1.47894e+06	1.9478e+06	3.29348e+06	4.05842e+06	2.43778e+06	1.62181e+06	1.23579e+06	2.05507e+06	1.998e+06	3.78647e+06	1.81894e+06
PE (2:0/16:2)	1.74015e+06	2.46897e+06	4.44158e+06	6.86294e+06	2.97675e+06	453451	560163	2.97118e+06	2.88743e+06	5.76671e+06	848750	3.92979e+06	635547	3.07381e+06	3.18658e+06	1.3599e+06	1.0991e+06	4.2649e+06	1.90094e+06	836483	4.02159e+06
4-(tert-butyl)-3-(4-chlorophenethyl)-2,3-dihydro-1,3-thiazole-2-thione	6.18436e+06	5.74978e+06	7.10303e+06	4.01263e+06	4.21063e+06	5.70248e+06	7.40526e+06	5.40102e+06	5.94815e+06	5.57168e+06	8.25669e+06	4.55213e+06	4.46603e+06	4.78058e+06	4.54793e+06	4.64459e+06	1.20307e+07	6.23663e+06	5.80828e+06	4.41325e+06	4.1676e+06
PC (19:2/18:3)	534608	392661	166640	1.01169e+06	1.67015e+06	168250	1.18434e+06	2.17657e+06	895065	1.16628e+06	1.79998e+06	1.06574e+06	1.42025e+06	3.23205e+06	1.19952e+06	1.69963e+06	2.82747e+06	3.26594e+06	1.9062e+06	1.27208e+06	7.77131e+06
PE (14:0e/20:2)	1.20973e+06	3.26346e+06	1.33727e+06	1.25178e+06	2.13524e+06	1.34974e+06	1.49149e+06	2.65147e+06	425368	1.9455e+06	2.3665e+06	1.77657e+06	1.12122e+06	1.48699e+06	1.16604e+06	1.59717e+06	1.35567e+06	957724	1.77597e+06	830177	1.28743e+06
ACar 22:6	7.69465e+06	1.43337e+07	2.10733e+07	1.36868e+07	5.39937e+06	1.4197e+07	2.08342e+07	2.29061e+07	9.54494e+06	1.27585e+07	8.48662e+06	6.46633e+06	2.21179e+07	8.65123e+06	1.45111e+07	1.72227e+07	2.35601e+06	1.0657e+07	8.71772e+06	1.98433e+07	5.95194e+06
PC (14:0e/3:0)	2.23283e+07	4.53656e+07	5.20796e+07	3.87016e+07	2.70732e+07	8.82045e+07	7.41354e+07	3.76773e+07	2.06558e+07	1.89622e+07	1.31944e+07	2.3589e+07	1.23854e+08	2.44587e+07	3.47606e+07	3.90846e+07	4.41879e+07	2.66435e+07	1.41159e+07	1.34599e+08	3.00963e+07
PC (16:0e/22:6)	3.11381e+07	3.68122e+07	8.70685e+07	3.99138e+07	3.45641e+07	2.58969e+07	3.95081e+07	2.44492e+07	3.22532e+07	3.22587e+07	3.29146e+07	2.9504e+07	3.02422e+07	4.504e+07	3.22666e+07	2.80282e+07	1.16646e+07	4.88232e+07	7.30224e+07	2.62033e+07	3.58827e+07
PC (17:0/18:5)	2.20041e+06	2.34549e+06	3.21405e+06	2.73219e+06	2.81666e+06	1.29327e+06	2.2285e+06	2.97514e+06	2.94287e+06	2.79164e+06	2.45875e+06	3.36087e+06	1.29668e+06	2.98354e+06	1.47988e+06	2.48685e+06	2.17858e+06	3.74182e+06	2.90578e+06	2.40895e+06	3.64412e+06
Celestolide	643455	1.16016e+06	3.5986e+06	5.65596e+06	1.07439e+06	45694.3	48730.7	2.29868e+06	1.03547e+06	5.42331e+06	310849	912410	53575.8	316486	453213	501517	80406.1	2.50574e+06	211662	64198.5	2.07983e+06
3-(3-furylmethylidene)-1,5-dioxaspiro[5.5]undecane-2,4-dione	3.9103e+06	5.55952e+06	5.23807e+06	4.09044e+06	5.13017e+06	4.72325e+06	3.70192e+06	3.85409e+06	5.17266e+06	3.62929e+06	1.74817e+06	2.94969e+06	3.25648e+06	2.57667e+06	1.13367e+06	838933	1.27749e+06	1.86657e+06	1.42597e+06	5.9481e+06	543399
4-{2-[(2-chlorophenoxy)methyl]-1,3-thiazol-4-yl}benzonitrile	7.85649e+06	9.04716e+06	9.75391e+06	5.37691e+06	6.45189e+06	7.05416e+06	8.74546e+06	8.41354e+06	10378181	9.64201e+06	1.77341e+07	7.42818e+06	6.91309e+06	5.68677e+06	8.78506e+06	6.71994e+06	1.07283e+07	1.04621e+07	1.09381e+07	5.73097e+06	6.76986e+06
Desoxycortone	3.64007e+06	6.94435e+06	4.53703e+06	7.58178e+06	9.63091e+06	1.21479e+07	1.60752e+07	5.32425e+06	1.00119e+07	9.51683e+06	5.77674e+06	6.67313e+06	1.86633e+07	5.38708e+06	7.64497e+06	1.22248e+07	1.02852e+07	5.13872e+06	4444103	1.16636e+07	5.82481e+06
KKK	6.3859e+06	6.0592e+06	6.49415e+06	1.22827e+07	5.68648e+06	4.24655e+06	4.7815e+06	1.58806e+06	3.87267e+06	9.9204e+06	2.38252e+06	3.58006e+06	3.64316e+06	3.36751e+06	964716	4.24476e+06	5.19118e+06	4.82661e+06	3.26489e+06	3.82304e+06	4.57516e+06
Asp-Phe methyl ester	764073	1.4714e+06	1.32506e+06	1.06197e+06	1.17125e+06	790776	1.08554e+06	1.50267e+06	1.09005e+06	1.43927e+06	524959	1.19884e+06	817088	1.82108e+06	1.25422e+06	1.35978e+06	1.36095e+06	889328	1.38441e+06	1.00317e+06	1.82668e+06
cis-7-Hexadecenoic Acid	8.10871e+06	6.66263e+06	2.09892e+07	8.08289e+06	8.74061e+06	1.38295e+07	7.40485e+06	7.42733e+06	2.36567e+07	1.94205e+07	1.01552e+07	8.97111e+06	1.20706e+07	4.88738e+06	9.40178e+06	9.31443e+06	9.13422e+06	9.33352e+06	5.33762e+06	1.04792e+07	6.60203e+06
2-(Formylamino)Benzoic Acid	4.47991e+06	4.77944e+06	4.441e+06	3.08499e+06	3.38916e+06	5.69295e+06	3.22258e+06	3.63189e+06	5.12613e+06	4.23288e+06	3.03088e+06	6.00962e+06	2.82911e+06	4.26468e+06	3.81385e+06	4.04777e+06	5.19913e+06	4.57024e+06	3.12151e+06	3.42375e+06	3.97679e+06
11(Z),14(Z),17(Z)-Eicosatrienoic acid	1.36714e+07	1.91053e+07	45174820	1.7279e+07	3.4867e+07	1.63675e+07	3.08527e+07	2.58293e+07	3.02672e+07	3.37517e+07	1.82494e+07	2.35839e+07	2.30395e+07	4.11847e+07	3.08433e+07	3.20378e+07	4.08138e+07	3.07671e+07	2.4878e+07	2.83865e+07	3.95242e+07
L-Tyrosinemethylester	579466	1.08953e+06	1.56487e+06	1.70055e+06	955151	450270	382247	1.23049e+06	1.31056e+06	1.98752e+06	598017	1.0317e+06	361853	544065	835242	1.21665e+06	758309	1.55001e+06	505859	525657	1.59872e+06
PC (16:0e/20:0)	1.21747e+07	1.31329e+07	7.29188e+06	1.51625e+07	3.81621e+06	2.02875e+07	2.48539e+07	1.72126e+07	1.06659e+07	1.27518e+07	1.3764e+07	1.07575e+07	2.61605e+07	7.81237e+06	8.48152e+06	9.07674e+06	8.52427e+06	1.29215e+07	8.67348e+06	1.22817e+07	8.35662e+06
Diflorasone	1.27226e+06	1.40003e+06	1.4254e+06	2.87618e+06	853272	712071	375015	899516	621016	1.52735e+06	411983	634449	516021	586648	629686	512754	796744	1.28566e+06	1.39075e+06	600806	1.05027e+06
20-Carboxy-Leukotriene B4	1.08312e+06	1.66743e+06	1.54352e+06	2.30431e+06	1.64966e+06	494752	2.38332e+06	1.5139e+06	947351	1.83505e+06	561600	1.52768e+06	1.23437e+06	1.42688e+06	1.76238e+06	2.55864e+06	1.63475e+06	1.35427e+06	965949	950731	1.63106e+06
ACar 16:1	4.93366e+07	5.14276e+07	9.56471e+07	7.5812e+07	5.71846e+07	7.79905e+07	4.81642e+07	7.29218e+07	7.51979e+07	9.25674e+07	4.21247e+07	7.00385e+07	1.35819e+08	6.66069e+07	3.14097e+07	7.31969e+07	63183148	6.92291e+07	4.76054e+07	6.95732e+07	5.4375e+07
3-hydroxy-N-(1-hydroxy-4-methylpentan-2-yl)-5-oxo-6-phenylhexanamide	2.84035e+07	2.3185e+07	2.5822e+07	1.89681e+07	2.39243e+07	3.57704e+07	1.84201e+07	1.95795e+07	3.57337e+07	2.77503e+07	1.12772e+07	1.96935e+07	2.66964e+07	1.47526e+07	3.39396e+07	2.89652e+07	2.72535e+07	2.57126e+07	2.2027e+07	4.27685e+07	2.77972e+07
PC (16:1/16:2)	330268	437787	710549	291396	320667	615418	735242	526405	405227	569095	868644	629703	768092	910117	698993	893753	830657	1.10932e+06	335563	902726	1.1113e+06
SKK	1.41514e+06	2.28656e+06	2.82176e+06	5.71077e+06	6.85877e+06	1.3234e+06	5.98014e+06	4.97679e+06	2.66272e+06	2.96739e+06	1.48762e+06	2.56684e+06	2.23555e+06	4.82088e+06	4.8395e+06	4.21947e+06	7.59487e+06	3.40471e+06	2.75227e+06	2.28812e+06	5.43792e+06
N alpha-Acetyl-L-Arginine	1.87731e+06	984156	1.50842e+06	1.95407e+06	4.44728e+06	1.57884e+06	1.57974e+06	1.03545e+06	2.64065e+06	4.0873e+06	488448	1.59739e+06	991940	8.49758e+06	2.9175e+06	1.36146e+06	1.75636e+06	2.07923e+06	4.08415e+06	4.30074e+06	2.66438e+06
17alpha-Ethinyl estradiol	949499	928569	1.61236e+06	1.63212e+06	2.07628e+06	1.20977e+06	526728	1.26431e+06	1.53181e+06	1.49563e+06	783643	1.59265e+06	1.20803e+06	1.94294e+06	1.68714e+06	1.27402e+06	1.34539e+06	2.11782e+06	1.57074e+06	1.38934e+06	1.86784e+06
4-fluoro-N-(4-piperidinophenyl)benzenesulfonamide	26086.2	29067.9	29668.7	146180	26676.5	24688.8	39061.7	25999.9	61590.6	28397.6	25114.8	29708.8	30140.1	26459.6	27956.5	26600.2	25958.7	28802.2	24971	45592	4.72191e+06
7-methyl-3-nitroimidazo[1,2-a]pyridine	3.73568e+06	5.58257e+06	5.47399e+06	4.27778e+06	4.08649e+06	4.49345e+06	6.47046e+06	6.2867e+06	5.91368e+06	4.43898e+06	4.16305e+06	4.01904e+06	5.08138e+06	4.26112e+06	6.14045e+06	5.10303e+06	3.40247e+06	3.86578e+06	4.44521e+06	8.22752e+06	5.50571e+06
7-Ketocholesterol	2.96744e+07	2.99595e+07	3.42804e+07	3.21028e+07	2.11668e+07	3.2639e+07	3.13113e+07	2.56421e+07	1.91473e+07	2.1879e+07	2.7831e+07	2.03263e+07	4.58232e+07	3.05033e+07	2.4212e+07	3.74292e+07	3.87934e+07	2.89386e+07	3.06667e+07	6.4611e+07	5.04288e+07
Lysops 22:5	6.17609e+06	6.01533e+06	5.97822e+06	7.88075e+06	5.05657e+06	1.80625e+07	1.11417e+07	9.94075e+06	7.84496e+06	4.92459e+06	3.45612e+06	4.09978e+06	3.08684e+07	4.2947e+06	4.72035e+06	7.24988e+06	7.24718e+06	3.77908e+06	1.44841e+06	2.78714e+07	4.48493e+06
2-[3-methyl-2-(methylimino)-4-oxo-1,3-thiazolan-5-yl]acetic acid	3.93204e+06	1.05246e+07	6.9796e+06	2.25954e+06	9.52301e+06	3.95593e+06	1.13296e+06	6.97791e+06	5.0637e+06	1.01408e+07	4.5677e+06	1.29958e+07	8.59204e+06	1.11959e+07	1.10879e+07	8.96484e+06	1.19092e+07	8.24444e+06	8.44355e+06	1.09833e+07	9.46997e+06
PE (3:0/4:0)	2.2185e+06	1.87351e+06	3.45416e+06	3.12439e+06	3.37789e+06	213978	284162	2.05946e+06	3.13029e+06	4.59426e+06	1.31438e+06	4.92577e+06	186474	2.22409e+06	2.67988e+06	1.19726e+06	569076	4.85069e+06	1.24994e+06	279776	4.48912e+06
PC (18:4e/22:5)	2.90626e+07	3.76275e+07	4.94399e+07	3.2215e+07	5.5854e+07	6.78589e+06	4.575e+06	3.29098e+07	5.25929e+07	5.08274e+07	2.31498e+07	67811248	9.32195e+06	4.31638e+07	2.48105e+07	1.13418e+07	8.02009e+06	5.13565e+07	2.35966e+07	1.15585e+07	4.26178e+07
5,6-dihydroxyindole	1.41915e+06	1.75668e+06	2.0487e+06	1.56549e+06	1.6036e+06	1.4512e+06	1.2814e+06	1.46866e+06	1.67836e+06	2.13401e+06	1.1193e+06	2.35278e+06	796037	2.22758e+06	1.70887e+06	1.45186e+06	1.75198e+06	2.29061e+06	1.92339e+06	1.30921e+06	2.23134e+06
SM (d15:0/19:0)	2.20481e+07	3.2225e+07	3.23002e+07	2.70668e+07	4.05062e+07	3.66065e+07	4.00964e+07	3.86284e+07	2.04027e+07	3.98388e+07	5.22024e+07	3.93203e+07	2.14473e+07	2.33589e+07	2.99233e+07	5.14125e+07	3.02215e+07	2.51011e+07	5.75333e+07	3.99504e+07	4.85808e+07
N1-(2,3-dihydro-1,4-benzodioxin-2-ylmethyl)-2,2-dimethylpropanamide	363572	746658	1.04384e+06	427000	1.05672e+06	57389	49379.1	587662	879381	1.63087e+06	283468	1.17926e+06	47616.5	832339	561731	308092	162748	1.01499e+06	502371	63809.9	1.42655e+06
ACar 14:1	7.11293e+07	8.46281e+07	1.49477e+08	1.32141e+08	7.66749e+07	8.09594e+07	6.63449e+07	1.07573e+08	1.08564e+08	1.31146e+08	5.4451e+07	1.08809e+08	1.08978e+08	1.12951e+08	1.15848e+08	1.29658e+08	8.72103e+07	9.63261e+07	7.45975e+07	7.36721e+07	1.15774e+08
1H-indene-3-carboxamide	7.60532e+06	1.73569e+07	1.30838e+07	8.2459e+06	1.10382e+07	6.11114e+07	2.90924e+06	2.87324e+07	1.60542e+07	9.75487e+06	7.32907e+06	7.73351e+06	5.61241e+07	7.50738e+06	1.37727e+07	3.65356e+07	2.13021e+07	6.25644e+06	4.7432e+06	5.93016e+07	1.09166e+07
Riboflavin-5-phosphate	3.27589e+06	1.81974e+06	1.1541e+06	3.35591e+06	2.34035e+06	1.83969e+06	1.54027e+06	396290	397870	333872	259299	396024	1.59693e+06	598440	221597	214909	903139	667942	1.36377e+06	9.09425e+06	239177
N'-[6-(tert-butyl)thieno[3,2-d]pyrimidin-4-yl]-4-methylbenzohydrazide	872554	4.82393e+06	5.28102e+06	5.71874e+06	4.18858e+06	7.47034e+06	5.37702e+06	1.10914e+06	2.37354e+06	1.27293e+06	627769	977580	2.77439e+06	943077	646241	666799	942975	1.09436e+06	792208	846615	763045
1-[2-(2,5-dimethyl-1H-pyrrol-1-yl)-4-nitrophenyl]-1H-imidazole	2.55043e+06	2.91149e+06	3.92053e+06	3.17775e+06	5.40647e+06	4.26143e+06	2.71289e+06	3.17741e+06	3.59987e+06	5.75757e+06	1.14816e+06	3.27543e+06	2.71106e+06	1.81783e+07	1.11647e+07	4.46938e+06	2.31055e+06	8.6031e+06	1.01224e+07	9.52378e+06	2.98966e+06
Selegiline hydrochloride	772263	157942	146645	146246	192742	750444	104288	1.12237e+06	1.40077e+06	172034	157988	149655	151149	168624	215965	198262	134365	197530	148094	3.07614e+06	266550
(+)-alpha-Lipoic acid	2.10454e+07	2.52462e+07	2.38213e+07	1.75048e+07	2.01165e+07	1.99905e+07	1.81777e+07	2.35093e+07	2.40422e+07	2.14291e+07	1.65365e+07	1.93049e+07	21960033	2.15538e+07	2.25898e+07	2.15519e+07	2.27048e+07	1.6656e+07	2.02085e+07	2.42758e+07	2.54625e+07
Thromboxane B2	3.81174e+06	4.80922e+06	4.61283e+06	3.83627e+06	6.94065e+06	1.74481e+06	5.47619e+06	5.90084e+06	5.60274e+06	5.403e+06	2.89385e+06	5.16728e+06	1.71297e+06	8.7073e+06	9.18463e+06	8.83489e+06	9.55588e+06	6.99431e+06	6.53839e+06	2.8027e+06	7.86591e+06
ACar 22:5	5.98336e+06	8.73431e+06	1.53471e+07	8.64742e+06	3.52191e+06	1.41413e+07	1.22803e+07	1.21166e+07	8.591e+06	7.75501e+06	5.17301e+06	4.23013e+06	1.50335e+07	9.03713e+06	7.84604e+06	1.78552e+07	8.91204e+06	5.88651e+06	6.21833e+06	1.2673e+07	5.8166e+06
PC (22:6e/15:1)	4.63463e+07	6.9676e+07	1.2818e+08	7.68143e+07	7.09531e+07	2.81333e+07	1.95395e+07	8.07179e+07	6.89989e+07	1.12181e+08	6.82723e+07	8.09641e+07	3.18483e+07	1.15712e+08	9.36572e+07	1.00942e+08	8.09313e+07	1.07409e+08	1.79928e+08	5.41582e+07	1.06691e+08
ACar 18:1	287376149	4.25014e+08	6.33246e+08	5.96118e+08	4.13698e+08	5.65438e+08	310914557	5.24522e+08	3.73262e+08	6.96548e+08	2.73534e+08	4.44536e+08	6.99131e+08	5.21876e+08	4.92566e+08	6.18901e+08	4.34085e+08	4.19481e+08	3.04579e+08	6.06011e+08	3.7006e+08
PE (2:0/18:4)	1.41128e+07	1.28381e+07	2.31924e+07	1.99933e+07	1.97872e+07	1.4062e+06	1.2887e+06	1.52998e+07	1.93999e+07	2.66682e+07	6.66459e+06	2.49078e+07	1.22995e+06	2.28776e+07	2.04397e+07	9.20415e+06	3.36534e+06	2.5812e+07	1.54477e+07	2.25805e+06	2.33768e+07
Leucylproline	4.37103e+06	8.39289e+06	7.35765e+06	6.08338e+06	9.63157e+06	1.42678e+07	1.85993e+07	2.29174e+07	2.29185e+07	1.13611e+07	8.36019e+06	1.26891e+07	7.06308e+07	1.43817e+07	1.67543e+07	1.43445e+07	1.21398e+07	1.28489e+07	1.48492e+07	1.43432e+08	1.51644e+07
Aplaviroc hydrochloride	520844	620203	1.30003e+06	849507	428102	769242	3.21582e+06	885312	186259	220293	138948	215770	201937	1.28781e+06	710657	653170	655358	314738	983531	325908	262973
2,5-bis(4-hydroxy-3-methoxyphenyl)-3,4-dimethyloxolan-3-ol	1.76205e+06	2.90428e+06	2.38774e+06	2.28162e+06	2.80623e+06	2.1637e+06	1.97456e+06	3.13472e+06	3.38263e+06	2.7202e+06	3.08e+06	2.79664e+06	2.3745e+06	3.6572e+06	3.0475e+06	3.57956e+06	2.8101e+06	3.25713e+06	1.85168e+06	2.61852e+06	3.92926e+06
NSI-189	1.81997e+07	2.04349e+07	3.08719e+07	2.97357e+07	2.91326e+07	2.46983e+07	8.12801e+06	2.74036e+07	2.41447e+07	3.88824e+07	1.81355e+07	2.72917e+07	2.3348e+07	3.47123e+07	3.2192e+07	3.15635e+07	1.741e+07	2.81036e+07	2.13796e+07	2.41694e+07	2.46049e+07
PC (22:6e/18:4)	734617	1.4528e+06	248130	1.71503e+06	271852	135563	122246	131894	119902	118059	123216	149486	130748	144550	161717	145177	179157	199559	206668	141267	185393
Beta-Muricholic acid	1.54465e+08	1.6263e+08	1.08775e+08	1.91965e+08	1.09048e+08	8.07909e+07	6.17408e+07	4.80002e+07	6.74921e+07	3.28459e+07	2.21575e+07	3.41679e+07	7.08125e+07	3.15922e+07	3.06857e+07	19585397	8.20206e+07	2.31447e+08	2.58842e+08	6.08899e+07	6.82084e+07
1-Oleoyl-Sn-Glycero-3-Phosphocholine	5.34003e+06	5.77639e+06	7.11973e+06	6.55325e+06	9.08893e+06	7.79395e+06	1.25066e+07	8.80368e+06	6.4076e+06	7.8287e+06	5.23249e+06	7.59649e+06	8.90664e+06	5.72478e+06	1.03322e+07	8.52978e+06	1.23355e+07	7.59028e+06	6.13494e+06	1.27904e+07	8.08613e+06
Scopoletin	359529	408445	478762	48820	300135	675217	475956	52091.6	58904.9	55201.6	47756.1	52655.5	49881.4	55667.6	421896	553497	733226	538811	373226	505871	544840
4-methyl-6-phenyl-5,6-dihydro-2H-pyran-2-one	8.40519e+06	8.34077e+06	6.19594e+06	5.11947e+06	7.15347e+06	8.77955e+06	8.56527e+06	7.15618e+06	1.26733e+07	6.75251e+06	7.12156e+06	1.03014e+07	6.33622e+06	1.19212e+07	6.88464e+06	1.12655e+07	1.4518e+07	6.88037e+06	8.27757e+06	8.73236e+06	1.07976e+07
2-Methylpentanedioic acid	1.51752e+06	1.69344e+06	356705	1.22602e+06	389010	2.42363e+06	1.75937e+06	330226	336744	411958	1.61119e+06	581208	1.54157e+06	349412	292661	2.52554e+06	296367	748890	696619	396418	1.38495e+06
Methyltestosterone	5.06485e+06	6.61632e+06	6.5897e+06	1.04789e+07	8.0724e+06	9.24648e+06	9.24021e+06	1.95143e+06	1.95389e+06	1.72081e+06	1.60263e+06	1.55137e+06	1.22734e+06	1.21297e+06	3.81881e+06	3.28092e+06	3.29284e+06	2.53006e+06	3.76717e+06	3.98988e+06	2.20242e+06
HPK	1.00775e+07	2.43026e+07	3.41834e+07	1.1353e+08	1.61974e+07	4.79084e+06	4.31338e+06	4.1563e+07	1.93058e+07	6.86362e+07	6.80562e+06	1.50449e+07	4.6477e+06	6.50796e+06	8.11857e+06	1.04147e+07	7.80257e+06	3.28849e+07	6.5909e+06	5.99066e+06	2.9118e+07
HMK	3.23096e+06	3.058e+06	4.72543e+06	3.17127e+06	5.4554e+06	3.40135e+06	6.2256e+06	2.90166e+06	3.22645e+06	3.67012e+06	2.31328e+06	3.56873e+06	4.66345e+06	1.04667e+07	3.65815e+06	4.76777e+06	3.54663e+06	4.84922e+06	6.26804e+06	2.94529e+06	6.33151e+06
Coenzyme Q2	2.09481e+06	2.76563e+06	3.72757e+06	3.40824e+06	2.81942e+06	3.03785e+06	3.57575e+06	2.1723e+06	2.3863e+06	2.21216e+06	3.33107e+06	2.73208e+06	4.21426e+06	2.27568e+06	1.78228e+06	2.86961e+06	2.77438e+06	2.43856e+06	1.77451e+06	3.18756e+06	2.80432e+06
1,3-Diphenylacetone	503510	352392	440276	1.18811e+06	752820	355241	581075	6.37101e+06	6.19436e+06	8.24271e+06	861434	3.7192e+06	8.12352e+06	5.10019e+06	507700	367544	313468	392134	329409	301351	456813
PC (22:6e/17:1)	3.84822e+08	4.72606e+08	3.60765e+08	2.57909e+08	4.88085e+08	2.23002e+08	2.93675e+08	4.13118e+08	5.16013e+08	3.49535e+08	2.6559e+08	2.46444e+08	2.88879e+08	4.67032e+08	490548169	2.4063e+08	189566252	3.15254e+08	3.37774e+08	1.77336e+08	2.07813e+08
Taurodeoxycholic Acid	5.60623e+06	4.34735e+06	1.42316e+06	3.90431e+06	1.84568e+06	9.44754e+06	7.36555e+06	5.61926e+06	2.74898e+06	460670	926893	4.54367e+06	6.05595e+06	3.50417e+06	4.92421e+06	4.19992e+06	6.36497e+06	2.84795e+06	1.3324e+06	6.76879e+06	3.77807e+06
(+/-)11(12)-DiHET	1235699022	1684965666	1546450488	1197333075	1250643808	9.78432e+08	7.29341e+08	1541942619	1676218649	1902054814	1177121303	1451920647	1421607590	1902932100	8.49347e+08	1539886918	1634173391	1323178597	1095099990	1625096934	1584021362
Gly-Tyr	514843	933895	590910	554298	793813	804848	1.55294e+06	941093	985072	729488	694821	1.04397e+06	668413	1.31665e+06	1.14536e+06	1.26135e+06	853986	909859	868394	1.19534e+06	1.11756e+06
PC (12:0/12:0)	1.30914e+07	2.01348e+07	1.9429e+07	1.06622e+07	9.86352e+06	1.1685e+07	2.32243e+07	1.02754e+07	1.15219e+07	1.30303e+07	5.89976e+06	6.80079e+06	1.29315e+07	6.15248e+06	9.65395e+06	1.07743e+07	7.3194e+06	6.31201e+06	4.1533e+06	1.22175e+07	6.12393e+06
PE (18:0/20:5)	3.77234e+06	4.14695e+06	3.61701e+06	1.94651e+06	3.48516e+06	6.24695e+06	3.10921e+06	3.70706e+06	3.45686e+06	3.86566e+06	5.38116e+06	3.5705e+06	2.43437e+06	2.08218e+06	3.58281e+06	4.69769e+06	3.90985e+06	3.27836e+06	3.09703e+06	1.55902e+06	1.75028e+06
1-(4-Methoxyphenyl)-2-propanone	5.80514e+06	6.31015e+06	6.13444e+06	6.15868e+06	4.85649e+06	1.66046e+07	1.71228e+07	6.28084e+06	4.51499e+06	5.76433e+06	4.57602e+06	4.67473e+06	1.90463e+07	6.9423e+06	4.53487e+06	5.91373e+06	7.98987e+06	4.18461e+06	4.13013e+06	1.41282e+07	6.54765e+06
Trenbolone acetate	500620	497099	596741	1.05103e+06	547698	688332	513027	248553	377481	483507	226601	235466	250700	380325	542853	618079	725750	381285	646397	485332	581396
Valylproline	1.76784e+06	3.66728e+06	2.83028e+06	3.03287e+06	3.12937e+06	1.03766e+07	6.20347e+06	9.92575e+06	7.62738e+06	6.75741e+06	5.6481e+06	6.48655e+06	2.53167e+07	3.69468e+06	5.35421e+06	6.14935e+06	5.36627e+06	4.46524e+06	4.13508e+06	4.83455e+07	3.99747e+06
Cuminaldehyde	4.46268e+06	4.37877e+06	2.954e+06	4.45672e+06	2.84188e+06	5.19969e+06	4.31181e+06	2.23132e+06	2.74574e+06	2.75802e+06	3.52444e+06	3.38873e+06	4.35813e+06	3.03102e+06	2.67349e+06	6.45204e+06	1.86869e+06	3.0812e+06	2.90529e+06	2.30764e+06	4.24833e+06
6-Pentyl-2H-pyran-2-one	9.4291e+06	1.07308e+07	1.38863e+07	6.77602e+06	1.27481e+07	1.10936e+07	9.98197e+06	8.67551e+06	1.14304e+07	8.15362e+06	4.28762e+06	6.7812e+06	5.9031e+06	1.71421e+07	1.79238e+07	4.51187e+06	5.46275e+06	7.29524e+06	9.82014e+06	1.30982e+07	6.26737e+06
PC (14:0e/5:0)	1.00993e+06	1.8225e+06	1.62725e+06	1.85218e+06	1.44562e+06	3.32503e+06	1.73889e+06	2.63888e+06	1.4994e+06	1.81946e+06	1.95718e+06	1.71093e+06	4.32454e+06	1.92756e+06	2.52592e+06	2.70913e+06	4.59239e+06	3.14125e+06	1.5625e+06	4.30791e+06	3.46763e+06
4-oxo-5-phenylpentanoic acid	2.09475e+06	1.84774e+06	2.38566e+06	1.96267e+06	2.59038e+06	394948	563488	1.89481e+06	2.10634e+06	795319	1.19305e+06	2.69624e+06	589313	2.56192e+06	2.40316e+06	1.75777e+06	1.01192e+06	2.61439e+06	2.59757e+06	512340	2.92324e+06
LPE 20:3	7.65095e+06	6.39316e+06	8.4323e+06	7.98473e+06	6.53438e+06	4.46975e+06	3.99861e+06	7.59535e+06	8.04629e+06	1.04422e+07	8.87954e+06	8.12133e+06	5.64534e+06	6.07035e+06	6.85765e+06	3.67961e+06	9.28497e+06	9.46647e+06	1.07467e+07	6.38796e+06	1.0491e+07
Trigonelline	3.98823e+07	4.52654e+07	4.67615e+07	5.30293e+07	4.80356e+07	5.04359e+07	4.83912e+07	4.51157e+07	6.85612e+07	4.20711e+07	4.36825e+07	4.26583e+07	6.12655e+07	4.01444e+07	4.31026e+07	3.43042e+07	3.77976e+07	4.94836e+07	40204840	4.63717e+07	4.4472e+07
Androsterone	1.82134e+07	3.11749e+07	2.38503e+07	6.37549e+07	6.67353e+07	7.4064e+07	5.54876e+07	3.00044e+06	7.2605e+06	4.94412e+06	4.83836e+06	1.00903e+07	3.22417e+06	8.99253e+06	1.98494e+07	3.5625e+07	3.34887e+07	1.68896e+07	3.05662e+07	1.53646e+07	1.58113e+07
Diosgenin	4.42948e+06	3.20596e+06	1.7124e+06	3.24499e+06	1.54074e+06	1.3959e+06	1.74798e+06	691132	828362	773259	631151	1.1143e+06	1.63263e+06	1.07667e+06	1.39419e+06	921558	1.03659e+06	1.64654e+07	1.61921e+07	1.18096e+06	3.50458e+06
Butyryl fentanyl-d5	4.47922e+06	5.00745e+06	7.68685e+06	5.53213e+06	3.95783e+06	4.18411e+06	5.13475e+06	4.28413e+06	3.26134e+06	4.34616e+06	2.80453e+06	5.97872e+06	7.91846e+06	3.56609e+06	4.0067e+06	7.36646e+06	5.48767e+06	6.20402e+06	3.10863e+06	3.70729e+06	7.4679e+06
Anandamide (AEA)	2.4381e+06	3.41096e+06	4.6469e+06	4.12632e+06	2.21025e+06	2.50243e+06	1.48905e+06	6.33289e+06	2.5172e+06	2.64159e+06	2.46037e+06	3.82486e+06	1.91082e+06	2.06124e+06	2.43421e+06	3.75062e+06	4.76758e+06	4.20702e+06	1.47973e+06	3.07683e+06	3.76086e+06
2-Methylbutyroylcarnitine	601940	1.61766e+06	1.87747e+06	5.07061e+06	1.87768e+06	161411	203744	1.68826e+06	1.8043e+06	5.10036e+06	446394	2.04484e+06	137505	1.00031e+06	1.13156e+06	813623	265133	3.22751e+06	423425	338194	4.01822e+06
2,4-Dimethylbenzaldehyde	7.30615e+06	7.10298e+06	1.57717e+06	5.33653e+06	1.43555e+06	7.41976e+06	9.94657e+06	1.2099e+06	1.51825e+06	1.6366e+06	5.31714e+06	2.59732e+06	6.37896e+06	1.4879e+06	1.08075e+06	9.56755e+06	930792	3.09351e+06	2.69845e+06	1.74006e+06	5.66562e+06
PC (20:4e/22:6)	8.39682e+06	9.25524e+06	1.29736e+07	7.57382e+06	9.97768e+06	3.05659e+06	2.671e+06	1.07978e+07	1.30455e+07	1.08269e+07	5.5749e+06	1.10589e+07	4.89042e+06	2.11826e+07	1.56086e+07	1.17033e+07	5.38692e+06	1.22164e+07	1.22158e+07	5.53248e+06	1.30144e+07
PE (17:2/17:2)	2.94239e+06	1.61142e+06	1.32443e+07	1.18073e+06	1.11003e+07	2.20646e+06	1.31128e+06	3.58348e+06	1.0711e+07	8.84e+06	4.40838e+06	2.28685e+06	2.23953e+06	1.29162e+07	1.17978e+07	2.61832e+06	1.90061e+06	4.66525e+06	1.51997e+07	4.29463e+06	3.77768e+06
D,L-Camphor	2.66825e+07	2.14012e+07	3.41462e+07	3.05446e+07	3.61202e+07	1.04999e+07	9.5647e+06	2.6207e+07	2.54565e+07	3.70983e+07	1.46488e+07	3.67199e+07	9.96883e+06	4.06941e+07	4.11466e+07	2.23644e+07	1.44028e+07	3.45066e+07	4.40857e+07	1.11079e+07	3.53331e+07
Oxymatrine	7.87991e+06	9.24597e+06	1.02419e+07	8.33893e+06	9.46601e+06	6.17502e+06	9.72602e+06	5.83622e+06	1.24287e+07	9.95324e+06	6.95229e+06	9.27428e+06	6.77315e+06	1.33633e+07	7.79643e+06	9.63562e+06	1.64691e+07	7.43538e+06	7.96394e+06	1.20272e+07	1.29552e+07
PC (16:0e/14:0)	1.1728e+07	1.07806e+07	1.27392e+07	1.32194e+07	1.62982e+07	1.32788e+07	2.00832e+07	1.53141e+07	1.0206e+07	1.61677e+07	2.88793e+07	2.48826e+07	1.40708e+07	1.46786e+07	2.04188e+07	2.41778e+07	2.19639e+07	1.82526e+07	2.13169e+07	2.60715e+07	1.78293e+07
13,14-dihydro-15-keto-PGD2	2.38981e+06	3.3849e+06	4.55528e+06	1.03731e+07	1.37018e+07	2.17525e+06	2.07799e+06	3.19873e+06	6.81506e+06	8.96458e+06	5.11621e+06	1.10145e+07	6.02263e+06	3.97563e+07	6.39904e+06	3.78131e+06	1.10851e+07	6.06612e+06	9.60602e+06	5.93636e+06	1.26028e+07
17α-Ethynylestradiol	2.23871e+07	2.65101e+07	1.90885e+07	1.04841e+08	5.8228e+07	5.38782e+07	4.88101e+07	6.20282e+06	6.96958e+06	6.86353e+06	6.48512e+06	7.31005e+06	8.69914e+06	1.25064e+07	1.50296e+07	1.68503e+07	1.07344e+07	1.15144e+07	9.5338e+06	1.05284e+07	8.75866e+06
ethyl 1-(3-nitro-2-thienyl)piperidine-4-carboxylate	2.5057e+06	3.21289e+06	2.29623e+06	1.84901e+06	2.13055e+06	7.94292e+06	6.63677e+06	2.37809e+06	4.80303e+06	3.23918e+06	2.90501e+06	5.89088e+06	7.02845e+06	3.26314e+06	3.66736e+06	4.1395e+06	3.81937e+06	3.44383e+06	4.14274e+06	9.53776e+06	3.18946e+06
N-[1-(4-methoxy-2-oxo-2H-pyran-6-yl)-2-methylbutyl]acetamide	578751	634416	1.18061e+06	1.68123e+06	1.06709e+06	140874	138326	752077	1.11928e+06	1.98635e+06	368158	1.04214e+06	92954.2	833397	856342	483189	225122	1.58683e+06	609285	205290	1.5746e+06
ACar 19:0	7.01661e+06	9.16994e+06	1.71714e+07	1.03309e+07	8.90797e+06	9.60547e+06	5.06574e+06	1.19575e+07	9.54559e+06	2.16112e+07	5.68449e+06	9.60485e+06	1.01513e+07	1.09049e+07	1.20023e+07	1.20355e+07	1.34954e+07	1.03221e+07	8.55526e+06	1.14219e+07	9.36002e+06
SM (d14:1/14:1)	1.01701e+06	1.14338e+06	1.21261e+06	1.7361e+06	1.39492e+06	1.24155e+06	2.02006e+06	818027	1.09623e+06	1.79338e+06	1.22159e+06	1.31792e+06	2.2233e+06	1.05164e+06	651604	1.17568e+06	993175	949665	1.10308e+06	1.27967e+06	1.08929e+06
16-Heptadecyne-1,2,4-triol	1.37274e+07	1.24394e+07	1.41945e+07	2.82768e+07	2.63497e+07	7.34909e+06	2.62386e+07	1.02681e+07	1.62083e+07	2.16049e+07	9.5706e+06	1.95961e+07	9.33324e+06	1.53875e+07	9.98687e+06	1.34432e+07	4.0657e+07	1.33473e+07	9.94494e+06	1.40305e+07	3.39885e+07
PC (16:2e/22:6)	3.79782e+08	6.00705e+08	1312814354	6.93242e+08	1029354119	7.07644e+07	5.33863e+07	7.20455e+08	9.49447e+08	1805175666	3.42672e+08	1520246883	9.87714e+07	1817312001	1365501603	4.17423e+08	2.95918e+08	1472580023	1258813746	2.4184e+08	1490873625
5-Methyl-2'-deoxycytidine	937828	1.1575e+06	1.39097e+06	1.3955e+06	1.69284e+06	1.42162e+06	1.21839e+06	1.50096e+06	1.15852e+06	1.65753e+06	1.16954e+06	1.6866e+06	1.52298e+06	1.67204e+06	1.22063e+06	1.12957e+06	1.9792e+06	1.53921e+06	1.08986e+06	2.65373e+06	1.40177e+06
ethyl 4-methyl-2-(1H-pyrrol-1-yl)-1,3-thiazole-5-carboxylate	1.30416e+06	1.66595e+06	1.53798e+06	1.27818e+06	1.44717e+06	1.50413e+06	1.82547e+06	1.3229e+06	1.44057e+06	1.49545e+06	1.73493e+06	1.40579e+06	1.6342e+06	1.39585e+06	1.39909e+06	1.56358e+06	1.35527e+06	1.50244e+06	1.61011e+06	1.53508e+06	1.36867e+06
Porphobilinogen	939689	1.2711e+06	1.21573e+06	1.53063e+06	3.61304e+06	1.46908e+06	1.34927e+06	1.85288e+06	2.38835e+06	2.77111e+06	1.24731e+06	1.75278e+06	1.36976e+06	4.36654e+06	2.58197e+06	1.64331e+06	1.38989e+06	1.7585e+06	1.59449e+06	3.63154e+06	1.7271e+06
7-(1-pyrrolidinyl)pyrimido[4,5-d]pyrimidin-4-amine	562594	553294	1.49867e+06	673914	614098	266235	367842	459361	533468	742746	366700	619632	228817	214658	565295	368767	298870	694395	548766	274828	662846
Emodin	602932	818114	945954	1.279e+06	856078	965794	2.38159e+06	9.39622e+06	1.51995e+07	8.02923e+06	4.4563e+06	6.983e+06	6.87571e+06	1.82482e+07	2.99777e+06	3.03114e+06	2.39748e+06	1.85318e+06	1.62196e+06	1.96959e+06	1.14817e+06
Estradiol Benzoate	702606	594786	607092	417316	701875	527986	673660	804794	878032	571971	316844	1.18977e+06	532393	430515	697067	658759	966157	630337	554083	690361	962647
4-(allyloxy)-1,2-dihydroquinolin-2-one	1.37238e+07	2.61611e+07	5.42767e+07	5.05962e+07	4.36993e+07	4.07679e+07	2.31078e+07	1.66447e+07	1.13451e+07	1.76355e+07	7.30668e+06	1.44271e+07	2.16651e+07	3.38198e+07	4.30248e+06	6.63557e+06	7.72411e+06	1.3667e+07	1.1897e+07	7.9254e+06	5.58682e+06
ADP-ribose	1.58004e+06	1.65198e+06	5.91317e+06	3.28888e+06	2.58378e+06	5.96286e+06	1.74061e+06	6.39969e+06	4.06997e+06	4.91726e+06	1.85692e+06	2.72187e+06	1.46702e+07	386631	4.06529e+06	2.86233e+06	354490	3.87918e+06	3.34151e+06	296449	3.71377e+06
Taxifolin	115918	140193	152570	141280	155251	148009	123526	1.57499e+06	1.6905e+06	2.67695e+06	814456	2.03474e+06	2.15524e+06	759890	212843	170774	151302	181109	175824	180059	220786
Pregnenolone	8.78906e+06	9.11493e+06	4.25818e+06	8.61686e+06	1.92777e+07	5.42389e+06	9.90437e+06	1.1558e+07	6.75089e+06	6.63653e+06	5.69291e+06	1.18898e+07	9.98762e+06	1.36727e+07	1.9508e+06	2.10839e+06	2.41636e+06	6.52608e+06	9.04086e+06	3.41216e+06	5.09964e+06
PC (18:1/18:1)	2.74136e+07	1.78745e+07	2.66953e+07	2.84312e+07	1.66509e+07	9.11495e+06	2.64168e+07	2.44635e+07	2.39593e+07	1.6578e+07	2.2942e+07	1.59257e+07	1.8455e+07	2.06e+07	1.63429e+07	2.28315e+07	2.22016e+07	2.82378e+07	1.51366e+07	1.67651e+07	4.77799e+06
PC (17:1/17:2)	2.08939e+08	2.13221e+08	2.94087e+08	2.04725e+08	1.84119e+08	2.20485e+08	3.47919e+08	2.39302e+08	2.26567e+08	1.40748e+07	2.72083e+08	3.64184e+08	1.90089e+08	2.59541e+08	1.96177e+08	2.54393e+08	2.51737e+08	2.12065e+08	2.76936e+08	3.27194e+08	2.8322e+08
LPE 16:0	5.97378e+07	5.306e+07	5.14345e+07	4.88922e+07	5.58303e+07	4.68045e+07	4.63565e+07	4.63923e+07	5.58889e+07	5.65798e+07	4.39525e+07	6.78704e+07	4.95297e+07	1.0795e+08	6.51631e+07	4.64526e+07	8.15354e+07	6.15419e+07	8.94207e+07	4.61269e+07	6.7971e+07
Phosphopyruvic acid	3.92438e+06	3.22402e+06	6.21605e+06	6.25045e+06	8.17818e+06	2.6843e+06	1.33935e+07	4.52572e+06	5.00031e+06	6.46207e+06	4.28806e+06	4.53549e+06	4.69296e+06	2.44023e+06	3.10534e+06	6.9219e+06	3.43743e+06	6.37515e+06	3.25504e+06	1.47053e+06	7.43613e+06
N'1-(3,4,5-trimethoxybenzylidene)-3-(4-hydroxyphenyl)propanohydrazide	676081	913684	1.11054e+06	726689	817477	496041	1.06246e+06	1.20168e+06	774784	843943	521750	1.00424e+06	857359	969234	989553	1.40901e+06	1.03248e+06	887164	992571	727590	1.08879e+06
3-Hydroxyropivacaine	6.80212e+06	9.98639e+06	1.07173e+07	7.96735e+06	1.00111e+07	6.53733e+06	6.9924e+06	9.16784e+06	9.9523e+06	8.28545e+06	7.39438e+06	6.92132e+06	8.74192e+06	1.20215e+07	8.16182e+06	1.14337e+07	1.00813e+07	8.6719e+06	5.6914e+06	7.88322e+06	1.02267e+07
P-Aminohippuric Acid	499318	729879	681898	755330	1.8455e+06	856341	778191	767289	1.44214e+06	1.52694e+06	864814	830906	598174	2.41026e+06	1.20787e+06	830815	1.16405e+06	863600	772195	2.17726e+06	997728
5-Hydroxytryptophol	683649	1.252e+06	972338	1.04893e+06	1.2013e+06	2.93809e+06	739683	1.44667e+06	1.26127e+06	986408	1.49577e+06	999283	3.29645e+06	957210	1.01117e+06	1.61608e+06	1.51221e+06	1.04256e+06	749879	1.97804e+06	1.21536e+06
5-Hydroxyindole	1.74236e+06	3.34943e+06	1.93059e+06	1.73065e+06	3.64062e+06	2.54956e+06	3.50564e+06	3.0133e+06	2.21582e+06	2.26045e+06	1.84937e+06	2.56102e+06	2.13811e+06	3.29091e+06	3.0783e+06	3.05381e+06	2.23767e+06	2.34035e+06	2.54072e+06	3.36343e+06	3.14958e+06
PC (18:5/22:6)	1.07184e+06	1.32418e+06	2.37071e+06	434822	2.1176e+06	395998	451949	1.20874e+06	2.47212e+06	911270	530470	3.68907e+06	735185	6.40537e+06	4.02833e+06	1.93327e+06	2.23136e+06	2.59656e+06	6.92155e+06	723642	3.06094e+06
PC (8:0/22:6)	4.79966e+06	6.20173e+06	1.97634e+07	7.15394e+06	6.1638e+06	1.71405e+06	1.44409e+06	5.89664e+06	6.10221e+06	8.26642e+06	4.29528e+06	5.93361e+06	632558	6.3073e+06	5.67795e+06	1.00066e+07	2.9702e+06	1.09797e+07	5.92798e+06	2.01781e+06	6.89002e+06
Gamma-Glu-Leu	3.61796e+06	6.17761e+06	3.32112e+06	5.51127e+06	7.3824e+06	3.24329e+06	1.07271e+07	1.35703e+07	1.52137e+07	8.0603e+06	1.35889e+06	8.41833e+06	6.04186e+06	8.04244e+06	1.23995e+07	1.18357e+07	7.15975e+06	8.20478e+06	8.37758e+06	1.73411e+07	1.24898e+07
PC (14:1e/22:6)	6.25495e+06	5.83637e+06	4.7782e+06	5.29935e+06	5.97224e+06	5.05932e+06	6.51164e+06	6.30005e+06	1087438	3.45333e+06	1.23273e+07	4.56563e+06	5.49345e+06	8.29929e+06	8.57267e+06	6.65805e+06	5.03442e+06	1.13821e+07	9.66515e+06	8.09548e+06	8.10163e+06
1-Methylguanosine	1.54627e+06	2.77476e+06	2.15731e+06	1.22752e+06	1.36774e+06	1.9709e+06	4.53603e+06	2.00723e+06	2.96839e+06	1.14823e+06	2.06445e+06	4.63103e+06	1.56739e+06	1.59991e+06	2.2718e+06	2.73396e+06	4.29394e+06	1.84179e+06	2.01463e+06	1.56659e+06	2.40144e+06
Tenofovir	320417	867568	1.0518e+06	584875	5.21423e+06	1.50787e+06	463735	574221	1.99589e+06	3.09405e+06	470053	644228	625389	1.27339e+07	2.19581e+06	473831	808792	844023	379571	1.87589e+06	805584
PC (14:1e/10:0)	982726	1.28744e+06	1.70273e+06	1.66974e+06	920349	992509	978717	1.25857e+06	892791	848938	649288	650075	1.87184e+06	1.00926e+06	983948	862089	1.15599e+06	1.20002e+06	884901	1.54592e+06	1.27685e+06
cGMP	102050	102468	116907	106712	104774	117143	111312	112882	108079	118587	146974	135408	137256	129323	131011	124502	121967	108857	112216	122762	143514
PC (14:0e/12:0)	462644	720926	1.23572e+06	1.31349e+06	1.19334e+06	1.42526e+06	1.17751e+06	1.30846e+06	805560	1.31689e+06	2.09698e+06	604694	1.4318e+06	1.20424e+06	1.0375e+06	1.34908e+06	712087	1.43633e+06	1.4129e+06	1.04868e+06	1.92171e+06
2-Arachidonoyl glycerol	4.97382e+06	5.48361e+06	5.78851e+06	5.64429e+06	6.49882e+06	3.3676e+06	3.68119e+06	5.53016e+06	5.74675e+06	7.4535e+06	5.34348e+06	6.61965e+06	4.55546e+06	7.7144e+06	5.53829e+06	5.56535e+06	7.59445e+06	6.78704e+06	7.47788e+06	3.96498e+06	8.59148e+06
Lysopc 18:2	3.01806e+06	4.00751e+06	3.79907e+06	4.28926e+06	3.90999e+06	3.40957e+06	4.74581e+06	2.79585e+06	2.64603e+06	2.9107e+06	2.68828e+06	3.43294e+06	8.25791e+06	3.17042e+06	2.69324e+06	3.61711e+06	3.56397e+06	1.8542e+06	2.66443e+06	6.53982e+06	2.49413e+06
2-(tert-butyl)-1,3-thiazolane-4-carboxylic acid	1.92303e+06	2.05428e+06	2.09382e+06	971546	1.40256e+06	1.21656e+06	3.81098e+06	1.77689e+06	3.13671e+06	1.56326e+06	1.02856e+06	2.6676e+06	8.15847e+06	3.05077e+06	3.61449e+06	7.32972e+06	2.8884e+06	3.52894e+06	6.63382e+06	1.81915e+06	3.19821e+06
Noradrenaline	967896	1.27992e+06	1.48764e+06	1.48955e+06	1.70907e+06	806420	1.00543e+06	1.94767e+06	2.07108e+06	2.60353e+06	1.22707e+06	1.81157e+06	1.0798e+06	2.01688e+06	1.77366e+06	1.81217e+06	1.27208e+06	2.28665e+06	1.3732e+06	1.1339e+06	3.4223e+06
Decanoylcarnitine	2.38334e+07	2.8801e+07	4.53481e+07	4.1903e+07	2.48811e+07	2.3935e+07	2.02966e+07	4.94758e+07	3.87323e+07	4.32967e+07	1.74357e+07	4.19716e+07	3.0818e+07	3.24851e+07	4.11311e+07	3.8913e+07	3.07182e+07	3.11151e+07	3.42958e+07	2.17771e+07	3.71575e+07
ACar 17:0	2.80528e+07	3.87424e+07	6.49934e+07	4.77448e+07	3.72506e+07	4.32251e+07	2.23842e+07	5.18999e+07	3.98652e+07	6.0839e+07	2.20316e+07	3.86538e+07	3.85569e+07	4.50526e+07	4.93683e+07	6.04566e+07	4.78497e+07	3.92401e+07	3.38609e+07	4.91289e+07	3.96574e+07
ACar 14:3	2.77763e+06	2.89013e+06	3.99854e+06	3.48671e+06	3.04428e+06	3.82479e+06	3.13375e+06	3.01602e+06	1.31643e+06	2.71496e+06	1.63127e+06	2.8534e+06	4.60248e+06	3.48646e+06	2.66987e+06	4.34194e+06	2.10411e+06	2.68147e+06	2.7812e+06	2.54021e+06	2.78704e+06
11-Deoxy prostaglandin F1β	3.3268e+08	3.86181e+08	6.07684e+08	2.58407e+08	298439769	4.00666e+08	1.75051e+08	4.92284e+08	5.27784e+08	7.49988e+08	3.41025e+08	2.53232e+08	3.12821e+08	4.39928e+08	3.96198e+08	4.01905e+08	3.65957e+08	3.71715e+08	2.22034e+08	6.25957e+08	3.67341e+08
N3-(2-morpholinophenyl)-2-oxo-2H-chromene-3-carboxamide	1.42465e+06	2.00987e+06	1.49087e+06	1.13972e+06	1.18131e+06	3.5392e+06	1.60284e+06	1.98986e+06	1.82703e+06	1.75192e+06	1.5764e+06	2.28323e+06	1.87328e+06	1.90458e+06	1.86638e+06	2.06614e+06	2.2431e+06	1.9376e+06	1.69532e+06	2.01554e+06	1.35548e+06
beta-Nicotinamide mononucleotide	7.70849e+07	104108835	1.02932e+08	7.43255e+07	8.79261e+07	9.08557e+07	1.2565e+08	9.27647e+07	8.9235e+07	7.60788e+07	1.61935e+07	8.65274e+07	1.12497e+08	6.84485e+07	1.04811e+08	8.00022e+07	7.00928e+07	9.88541e+07	9.39375e+07	6.128e+07	9.536e+07
11β-Prostaglandin F2α	2.40154e+08	2.51593e+08	2.80208e+08	2.32382e+07	5.90866e+07	6.87237e+07	6.81116e+08	3.03215e+08	2.54687e+07	3.55945e+07	1.42558e+07	2.74616e+07	1.60686e+07	6.48345e+08	3.64197e+08	429397390	9.64829e+07	2.01633e+08	5.79007e+08	2.50907e+07	4.64002e+07
ACar 10:1	1.6719e+07	2.54735e+07	4.73551e+07	3.68739e+07	2.29009e+07	1.89081e+07	1.11816e+07	3.5321e+07	2.28033e+07	3.36674e+07	1.54586e+07	2.98984e+07	2.70381e+07	2.98357e+07	2.42703e+07	3.8452e+07	2.16407e+07	2.29021e+07	2.47117e+07	1.99408e+07	2.55157e+07
Spermidine	3.18488e+06	2.50557e+06	2.91078e+06	886951	3.41154e+06	476774	477921	1.96728e+06	7.4442e+06	2.35063e+06	1.6215e+06	7.96009e+06	675810	3.67335e+06	6.39467e+06	2.80329e+06	2.16662e+06	3.06538e+06	4.19117e+06	597740	7.37409e+06
Guggulsterone	6.85214e+06	4.94706e+06	5.01808e+06	7.48004e+06	4.30167e+06	3.16349e+06	3.1914e+06	2.75674e+06	2.78873e+06	2.25402e+06	2.02173e+06	2.24643e+06	2.89835e+06	3.01643e+06	3.59088e+06	2.36279e+06	6.36856e+06	1.13383e+07	1.64533e+07	4.83247e+06	5.87058e+06
Carbadox	1.10279e+07	1.04151e+07	1.17623e+07	1.24585e+07	1.04825e+07	9.11658e+06	6.53617e+06	9.87984e+06	7.41618e+06	1.10981e+07	4.69702e+06	1.01063e+07	6.9207e+06	8.37617e+06	8.33094e+06	9.5013e+06	1.09228e+07	9.34478e+06	7.60759e+06	1.0117e+07	6.91592e+06
Cholesterol	1371914249	1030726740	9.4341e+08	9.71698e+08	6.48511e+08	9.61546e+08	9.27352e+08	9.74175e+08	8.82214e+08	1006997349	1358682755	6.65644e+08	1173116515	1258346224	9.07595e+08	9.3498e+08	1117162462	1175390027	1184323749	1292309207	9.99278e+08
3-Acetyl-11-keto-β-boswellic acid	200716	273651	254599	282317	226832	218826	223136	1.17373e+07	6.38001e+06	6.48071e+06	2.0487e+06	6.99914e+06	4.86348e+06	7.14192e+06	252083	234915	274663	226423	258965	222753	285548
Tauro-alpha-Muricholic acid sodium salt	1.44927e+06	1.62337e+06	1.73824e+06	3.20588e+06	2.69623e+07	3.35599e+06	1.49509e+07	2.25158e+06	2.74076e+07	1.09965e+07	7.18843e+06	1.9998e+06	1.60175e+06	2.35543e+06	3.1796e+06	2.29473e+06	1.82809e+06	2.26907e+06	1.53683e+07	4.49026e+06	2.05469e+06
6-Methoxy-2-naphthoic acid	1.41293e+06	1.774e+06	1.64625e+06	1.19435e+06	1.41422e+06	1.23416e+06	1.45221e+06	1.90745e+06	1.40541e+06	1.22913e+06	1.77919e+06	957539	1.56859e+06	1.53603e+06	1.45955e+06	1.37422e+06	1.42816e+06	1.21403e+06	1.39881e+06	1.84238e+06	1.7819e+06
D-Ala-D-Ala	2.08614e+06	8.76618e+06	4.82603e+06	9.11613e+06	1.02631e+07	1.05762e+07	7.92526e+06	6.36281e+06	6.87434e+06	5.78063e+06	6.44014e+06	1.01364e+07	6.87749e+06	6.05053e+06	6.80096e+06	7.32288e+06	7.18536e+06	7.73679e+06	5.34235e+06	6.18809e+06	6.44129e+06
1,2-dihydroxyheptadec-16-yn-4-yl acetate	1.94974e+07	3.84904e+07	1.14515e+08	5.08114e+07	6.48866e+07	3.14698e+06	7.43935e+06	3.21151e+07	4.84898e+07	9.90759e+07	1.70887e+07	5.86505e+07	8.97285e+06	9.66361e+07	3.4565e+07	2.23078e+07	1.42433e+07	6.02973e+07	2.57874e+07	9.64761e+06	6.45907e+07
2-morpholino-1-phenyl-1-ethanol	464103	656849	656072	671369	3.00004e+06	598017	595669	1.44351e+06	557974	751037	272848	719508	460657	1.73466e+06	394717	1.04431e+06	467908	418141	142769	1.43035e+06	133311
PC (18:0/18:1)	2.46376e+06	1.88333e+06	1.95937e+06	1.64978e+06	2.30163e+06	3.33091e+06	2.52426e+06	3.43867e+06	7.78089e+06	2.02547e+06	3.52536e+06	1.48579e+06	3.14055e+06	2.10061e+06	1.3356e+06	2.87473e+06	2.59647e+06	2.66245e+06	2.5886e+06	2.63387e+06	3.00783e+06
PC (14:1e/18:5)	3.27915e+06	7.45676e+06	1.05273e+07	7.01465e+06	6.36092e+06	8.95759e+06	6.86297e+06	9.19304e+06	7.601e+06	7.02038e+06	3.20446e+06	7.29621e+06	1.03303e+07	5.82917e+06	7.61057e+06	6.16333e+06	4.38013e+06	7.41834e+06	8.5975e+06	6.03319e+06	7.92184e+06
Apigenin	946174	956415	915393	1.18842e+06	1.10921e+06	648216	1.23216e+06	1.14146e+06	571577	483632	571173	857046	1.47726e+06	1.10814e+06	994153	1.07794e+06	1.20796e+06	909689	499889	1.48131e+06	461603
(±)-Abscisic acid	1.51947e+06	1.33556e+06	1.75687e+06	3.12195e+06	1.52734e+06	1.58889e+06	1.41352e+06	1.44697e+06	1.89578e+06	1.93737e+06	755330	1.81786e+06	3.00557e+06	1.63445e+06	2.01401e+06	1.45948e+06	1.29266e+06	1.54296e+06	1.5798e+06	1.33395e+06	1.81721e+06
Biliverdin	1.26058e+07	2.08923e+07	1.47227e+07	1.20363e+07	4.56068e+06	2.0855e+07	1.43605e+07	2.21188e+07	1.88288e+07	8.96337e+06	1.10604e+07	1.26289e+07	1.54387e+07	9.35567e+06	1.69051e+07	2.73259e+07	5.83159e+07	1.08316e+07	6.52306e+06	1.86282e+07	1.55369e+07
Carvone	2.44671e+07	1.90339e+07	37331121	2.34001e+07	3.36357e+07	4.68928e+06	3.70182e+06	2.25068e+07	2.2728e+07	3.15497e+07	1.15889e+07	2.93267e+07	3.94891e+06	3.14209e+07	3.65986e+07	1.66849e+07	8.62386e+06	3.04045e+07	2.27744e+07	5.05327e+06	3.04068e+07
Pro-Leu	158657	240146	156341	184187	242698	379492	231740	419935	203627	176268	263882	211900	980834	222221	381042	266739	186108	198397	194259	1.76656e+06	213020
Nor-9-carboxy-δ9-THC	9.9587e+06	1.68003e+07	7.88587e+06	7.61518e+06	1.07885e+07	1.53775e+07	1.13406e+07	9.65602e+06	7.28498e+06	6.51409e+06	5.8395e+06	1.05024e+07	1.13445e+07	8.80711e+06	8.48236e+06	8.41137e+06	8.03833e+06	7.83055e+06	6.86076e+06	8.53001e+06	8.5908e+06
dimethyl N~1~,N~4~-dicyanotetrahydropyrazine-1,4-dicarbimidothioate	110138	224409	403141	1.369e+06	161009	47424	53905.9	377561	179900	879686	71725.5	179952	65379.4	65906.8	100391	119177	67442.7	435795	79360.7	71607.6	334502
PC (14:1e/6:0)	171244	161455	188175	292263	182109	2.466e+06	3.02547e+06	162442	215430	192609	173082	197771	7.39006e+06	216023	210277	157133	203635	194146	203678	3.44625e+06	207819
3,8,9-trihydroxy-10-propyl-3,4,5,8,9,10-hexahydro-2H-oxecin-2-one	5.12031e+06	4.59602e+06	8.37073e+06	1.17783e+07	3.56534e+06	1.90588e+06	2.67827e+06	4.92018e+06	6.6809e+06	7.82261e+06	2.88448e+06	6.86647e+06	3.07167e+06	7.99893e+06	7.49031e+06	5.11159e+06	3.51487e+06	9.82972e+06	7.91674e+06	8.51217e+06	6.51171e+06
β-Asarone	623939	1.43517e+07	4.78524e+06	1.25604e+07	7.11894e+06	2.35184e+07	6.14833e+06	1.02456e+07	1.36325e+07	2.21549e+07	3.2234e+06	1.38033e+07	1.20434e+07	1.11924e+07	976647	1.14773e+07	1.13109e+07	1.48645e+07	459117	1.01762e+07	2.14728e+07
methyl 3,4,5-trihydroxycyclohex-1-ene-1-carboxylate	445633	632298	1.18228e+06	1.37471e+06	3.29989e+06	985051	721644	1.00932e+06	3.26076e+06	4.40468e+06	1.6293e+06	1.98887e+06	1.82413e+06	5.94455e+06	2.32309e+06	905178	1.12705e+06	1.85797e+06	2.0174e+06	2.59521e+06	1.8712e+06
ACar 23:0	2.12685e+06	3.7711e+06	5.35914e+06	5.80546e+06	4.49275e+06	3.01288e+06	1.93689e+06	5.2147e+06	3.8883e+06	1.20363e+07	2.59782e+06	4.69758e+06	6.69068e+06	4.58542e+06	2.95522e+06	2.63553e+06	4.7101e+06	7.69869e+06	3.84324e+06	3.41122e+06	5.97792e+06
Taurolithocholic acid sodium salt	2.73221e+06	3.16003e+06	821527	1.93958e+06	714887	2.18118e+06	965866	1.36915e+06	603631	435330	516852	1.46555e+06	792488	672246	614557	741004	921249	625750	396295	1.32339e+06	1.07386e+06
Sebacic acid	8.24932e+06	7.17329e+06	8.91442e+06	1.38699e+07	1.27611e+07	8.1598e+06	5.97588e+06	9.12818e+06	1.4538e+07	1.57825e+07	6.71602e+06	1.03898e+07	7.60275e+06	8.20823e+06	1.13915e+07	6.29709e+06	8.03734e+06	1.06928e+07	6.31632e+06	9.3186e+06	1.04404e+07
Deoxycorticosterone	3.00568e+06	4.55246e+06	7.61655e+06	2.09451e+07	3.50324e+06	1.9324e+06	1.4043e+06	7.35131e+06	3.48933e+06	1.61053e+07	1.54521e+06	3.24184e+06	1.47752e+06	2.37238e+06	2.25919e+06	3.28846e+06	2.99745e+06	6.42409e+06	2.10625e+06	2.4118e+06	6.21368e+06
gamma-Nonanolactone	2.87938e+07	2.80841e+07	3.33775e+07	3.33771e+07	4.57025e+07	1.73328e+07	1.61906e+07	3.19828e+07	3.00563e+07	3.11744e+07	2.24629e+07	4.22991e+07	16181305	4.57161e+07	4.63898e+07	2.5436e+07	3.34289e+07	3.862e+07	3.73358e+07	3.90866e+07	4.1023e+07
N'-[4-(tert-butyl)phenyl]-N-cyclohexyl-N-methylurea	42852	135457	211380	891203	174643	41328.7	44616.7	190886	135888	465808	43584.2	127695	47242.9	46624.1	74093.9	67226.9	40207.8	205600	63645.2	61705.8	268743
PC (22:4e/15:0)	496041	493573	3.8372e+06	438603	504655	525311	534788	537964	510325	525013	559191	672065	1.11446e+06	486926	956970	1.56744e+06	799522	678696	443735	841872	615587
α-Eleostearic acid	2.8868e+07	54365421	8.45042e+07	1.99783e+07	2.28211e+07	1.06836e+08	8.19306e+07	6.49909e+07	3.96576e+07	7.1781e+07	1.85998e+07	2.10193e+07	2.47265e+07	4.65629e+07	7.57089e+07	1.19491e+08	1.51803e+07	1.08025e+08	4.08329e+07	1.94401e+07	2.94053e+07
β-Cortolone	1.84685e+07	1.96097e+07	2.84371e+07	9.18247e+07	3.58985e+07	2.04105e+07	1.72325e+07	2.85793e+07	3.42809e+07	4.19405e+07	8.91087e+06	1.57452e+07	1.14954e+07	1.52468e+07	1.31442e+07	1.99492e+07	2.39688e+07	2.76902e+07	1.82409e+07	2.94051e+07	3.60349e+07
N7-Methylguanosine	1.23057e+06	3.63367e+06	2.64928e+06	1.50483e+06	1.31868e+06	1.25077e+06	3.0898e+06	3.6235e+06	2.20509e+06	1.53773e+06	630535	2.94855e+06	840091	2.27219e+06	1.87075e+06	5.46787e+06	9.07654e+06	1.59038e+06	897538	774476	4.91071e+06
PC (14:0e/8:0)	889675	1.36989e+06	1.65381e+06	668241	785725	1.05164e+06	912504	879922	1.07853e+06	1.13031e+06	231337	514715	1.37362e+06	562696	1.21385e+06	795448	884139	873808	540143	1.21264e+06	999894
PC (18:3e/6:0)	999437	1.55682e+06	972485	915305	879740	1.33584e+06	2.18203e+06	1.00563e+06	535831	690434	534715	1.01068e+06	2.83206e+06	734392	1.30306e+06	1.20512e+06	1.58979e+06	1.30804e+06	644290	2.62836e+06	1.15424e+06
2-(cyclopropylcarbonyl)-3-(4-fluoroanilino)acrylonitrile	833044	1.13379e+06	1.03984e+06	3.68286e+06	3.50559e+06	1.36144e+06	4.27371e+06	833253	2.80348e+06	2.0993e+06	1.8913e+06	3.43668e+06	1.60111e+06	2.56491e+06	549199	1.34912e+06	8.24907e+06	666050	855634	2.86555e+06	5.04143e+06
indoline-2-carboxylic acid	7.3284e+06	7.88425e+06	6.26381e+06	5.03339e+06	8.56569e+06	7.92554e+06	1.49872e+07	4.74248e+06	5.40526e+06	1.23251e+06	974069	841874	4.15059e+06	8.42174e+06	4.23297e+06	487008	1.54137e+06	642963	504581	3.11441e+06	1.70814e+06
PC(16:0/16:0)	2.42585e+07	1.89682e+07	2.30204e+07	19673443	1.26092e+07	2.72227e+07	2.94757e+07	2.89591e+07	2.13608e+07	2.20564e+07	3.72349e+07	2.9136e+07	2.18167e+07	1.38213e+07	1.75224e+07	2.95023e+07	2.37036e+07	1.41934e+07	1.06356e+07	1.60781e+07	1.97193e+07
1-ethyl 4-(2-oxo-1,2-diphenylethyl) succinate	957459	1.39011e+06	471015	963361	1.20686e+06	1.42789e+06	1.01289e+06	1.47625e+06	1.37675e+06	1.41519e+06	797881	1.70592e+06	908907	1.79338e+06	1.3051e+06	1.55402e+06	1.71107e+06	1.28445e+06	1.1926e+06	1.16774e+06	1.43299e+06
N-Acetylneuraminic acid	325524	374976	287538	544654	205674	489681	931104	660559	268306	559989	350878	302975	318940	343615	310896	614969	592394	350961	202760	274986	627042
2,6-Di-tert-butyl-1,4-benzoquinone	3.40544e+07	3.67614e+07	2.44676e+07	3.97884e+07	2.23819e+07	1.84591e+07	1.38055e+07	1.26471e+07	1.12558e+07	1.05693e+07	5.01232e+06	7.11036e+06	1.47294e+07	1.39174e+07	9.75949e+06	6.91565e+06	1.8088e+07	1.95875e+07	2.9905e+07	1.36506e+07	1.91478e+07
Testosterone	6.24419e+06	6.77424e+06	6.84413e+06	1.39898e+07	1.71642e+07	7.4778e+06	2.05348e+07	3.99004e+06	1.12486e+07	9.23274e+06	6.35632e+06	1.05831e+07	6.04045e+06	9.74488e+06	6.50386e+06	1.00155e+07	3.02095e+07	5.86822e+06	7.97497e+06	1.04503e+07	21480316
ACar 15:0	1.53056e+07	1.17781e+07	3.42826e+07	2.2273e+07	2.06876e+07	2.01231e+07	1.45041e+07	2.50562e+07	2.16099e+07	2.71265e+07	9.81227e+06	2.15597e+07	2.1389e+07	2.01636e+07	2.63215e+07	2.53291e+07	2.24149e+07	2.18764e+07	1.69459e+07	2.08849e+07	2.2937e+07
N'1-(6-methylpyridazin-3-yl)-4-chlorobenzene-1-carbohydrazide	1.44336e+06	2.54241e+06	2.69558e+06	2.29277e+06	2.21121e+06	2.72354e+06	895500	2.64437e+06	2.15859e+06	2.26122e+06	1.84192e+06	3.10914e+06	1.6857e+06	3.13812e+06	2.60852e+06	2.23487e+06	2.17976e+06	2.56281e+06	2.27433e+06	2.64204e+06	2.63309e+06
4-{3-[(3,4-dihydroxyphenyl)methyl]-2-methylbutyl}benzene-1,2-diol	8.59457e+06	1.15499e+07	1.47357e+07	1.94626e+07	1.14583e+07	4.226e+06	3.99065e+06	1.66696e+07	1.13012e+07	1.69837e+07	4.32055e+06	1.28937e+07	4.64933e+06	9.20664e+06	8.24715e+06	7.13287e+06	6.24857e+06	1.16875e+07	9.51595e+06	5.38555e+06	1.59369e+07
ACar 10:2	1.2794e+06	2.3072e+06	3.90663e+06	3.11445e+06	1.99599e+06	2.11411e+06	1.48666e+06	2.1082e+06	1.946e+06	2.35106e+06	1.25986e+06	2.21332e+06	2.63357e+06	2.52498e+06	1.76178e+06	2.93618e+06	1.68105e+06	1.86133e+06	1.54171e+06	2.41242e+06	1.91124e+06
Oxymorphone	2.37626e+06	4.84123e+06	4.34602e+06	5.83278e+06	5.08669e+06	4.88738e+06	4.88017e+06	3.05604e+06	4.99393e+06	2.75459e+06	2.10179e+06	3.08483e+06	3.95846e+06	2.32537e+06	1.4233e+06	1.98979e+06	1.69533e+06	1.9559e+06	1.67901e+06	1.43974e+06	1.82439e+06
Homoarginine	1.14447e+07	1.94277e+07	1.71783e+07	9.74871e+06	1.33616e+07	1.43992e+07	1.16282e+07	1.4943e+07	1.70635e+07	1.38287e+07	5.42058e+06	1.29414e+07	1.26435e+07	1.3903e+07	2.35236e+07	2.85092e+06	1.65672e+07	1.50363e+07	1.41003e+07	1.14654e+07	1.80076e+07
Estriol	1.18829e+07	8.95072e+06	1.70583e+07	1.83436e+07	1.86042e+07	9.62808e+06	1.3912e+07	1.02306e+07	1.03415e+07	1.67026e+07	7.22089e+06	1.66557e+07	2.02945e+07	1.13166e+07	1.74094e+07	1.18047e+07	1.58105e+07	9.26591e+06	9.70612e+06	1.4485e+07	1.40509e+07
2-Methoxyestradiol (2-MeOE2)	135432	170474	175850	310661	195499	108041	106757	199518	100283	337602	64179.1	118161	64964.3	126273	132747	126309	95968.2	154927	134008	106770	166921
O-Desmethylnaproxen	1.36363e+06	1.51325e+06	1.72164e+06	1.07066e+06	1.26043e+06	1.24417e+06	1.2099e+06	1.59255e+06	1.75485e+06	1.28496e+06	1.21864e+06	1.19223e+06	1.40871e+06	1.35417e+06	1.37833e+06	1.64578e+06	1.35351e+06	1.33179e+06	1.49661e+06	1.14633e+06	1.72448e+06
PC (17:0/18:4)	5.60321e+06	5.58781e+06	9.55077e+06	7.00877e+06	9.19097e+06	2.97517e+06	1.96548e+06	3.81254e+06	6.29609e+06	9.19425e+06	3.33203e+06	6.76692e+06	3.11942e+06	7.43683e+06	5.30589e+06	4.13212e+06	3.37766e+06	6.12135e+06	4.28644e+06	4.66681e+06	7.95631e+06
Lysope 14:0	956818	1.1013e+06	1.91708e+06	1.51004e+06	1.01345e+06	1.04138e+06	544697	1.03569e+06	1.59835e+06	2.15487e+06	495336	1.8565e+06	429774	1.22535e+06	959846	772538	1.32479e+06	1.77069e+06	795138	1.11039e+06	1.35335e+06
13-OxoODE	3.61315e+06	5.97059e+06	6.62367e+06	4.60673e+06	3.93946e+06	3.98867e+06	3.81157e+06	5.46798e+06	4.78365e+06	6.28745e+06	2.02108e+06	3.88053e+06	5.0309e+06	5.11608e+06	4.25139e+06	5.65863e+06	8.1908e+06	5.5974e+06	4.22422e+06	5.11906e+06	5.27484e+06
PC (10:0/18:5)	913058	1.58746e+06	4.09836e+06	3.50075e+06	2.29949e+06	600729	346406	2.24331e+06	2.07415e+06	4.21747e+06	737128	2.62517e+06	436272	2.26963e+06	1.71684e+06	851820	639641	2.65619e+06	668455	412803	3.2057e+06
(5ξ,9ξ,16ξ)-17-Hydroxykauran-19-oic acid	1.60587e+07	1.82333e+07	3.23071e+07	1.47077e+07	1.55765e+07	1.30493e+07	2.30775e+07	6.75405e+07	2.71858e+07	3.71819e+07	1.44967e+07	1.85314e+07	1.17815e+07	2.02297e+07	3.50428e+07	2.3354e+07	2.10715e+07	3.12407e+07	1.53169e+07	2.09013e+07	2.29697e+07
Etiocholanolone	2.7104e+07	3.53349e+07	2.31919e+07	6.29122e+07	4.69188e+07	5.5983e+07	3.26465e+07	3.39612e+06	3.08331e+06	3.24617e+06	1.70667e+06	2.96475e+06	2.41004e+06	3.94514e+06	1.507e+07	2.06057e+07	1.70222e+07	2.70238e+07	6.12268e+07	1.52967e+07	1.28996e+07
1,7-bis(4-hydroxyphenyl)heptan-3-one	3.13847e+06	4.79353e+06	1.14204e+07	3.47538e+06	4.65139e+06	8.26925e+06	6.3223e+06	9.29556e+06	8.15645e+06	6.13519e+06	3.13395e+06	1.43271e+07	5.19038e+06	7.01054e+06	8.29914e+06	9.53659e+06	1.00848e+07	6.88246e+06	6.15533e+06	5.11972e+06	2.89655e+06
PC (22:6e/20:5)	8.99408e+07	1.53699e+08	1.14068e+08	1.1612e+08	1.10852e+08	7.32663e+07	6.90087e+07	126839564	117790083	1.2443e+08	1.36517e+08	1.01226e+08	1.35026e+08	1.56072e+08	1.31078e+08	2.18186e+08	1.46229e+08	1.35548e+08	204546427	1.72747e+08	1.38907e+08
PE (18:2/18:3)	1.31008e+06	1.10745e+06	3.53094e+06	3.34739e+06	3.76576e+06	2.54137e+06	7.63745e+06	4.57632e+06	2.32258e+06	2.0518e+06	4.53955e+06	1.51409e+06	1.02197e+06	2.6726e+06	2.49165e+06	2.4777e+06	4.80676e+06	418843	4.13083e+06	4.86663e+06	2.03112e+06
PC (20:2/22:6)	1.33966e+07	7.98935e+06	4.31101e+06	7.98307e+06	8.15821e+06	9.37906e+06	1.08931e+07	5.46495e+06	1.69385e+07	9.93326e+06	7.67287e+06	6.1462e+06	8.22104e+06	8.8512e+06	1.59928e+07	8.57381e+06	6.65153e+06	9.79259e+06	1.80408e+07	1.11092e+07	1.02203e+07
N-acetyl-L-ornithine	8.9798e+06	1.39785e+07	1.46431e+07	1.80601e+07	1.22455e+07	1.34363e+07	1.27061e+07	1.16513e+07	1.46336e+07	1.18978e+07	1.07229e+07	1.60604e+07	1.01999e+07	1.34205e+07	9.71359e+06	9.94123e+06	1.04938e+07	9.85548e+06	9.84721e+06	1.48213e+07	1.21155e+07
Undecanedioic acid	1.41792e+06	1.79895e+06	1.84006e+06	1.4818e+06	1.39869e+06	1.14229e+06	3.87481e+06	1.96236e+06	1.25067e+06	1.2324e+06	1.25713e+06	1.55261e+06	1.02362e+06	2.26461e+06	1.75164e+06	2.08252e+06	8.11681e+06	1.87835e+06	1.92026e+06	1.15702e+06	1.44231e+06
PC (19:2/20:5)	1.03037e+07	7.58061e+06	1.28897e+07	4.67793e+06	6.94264e+06	1.32081e+06	4.63577e+06	9.17082e+06	1.19835e+07	1.02817e+07	1.1221e+07	1.02834e+07	6.95633e+06	1.97005e+07	1.72034e+06	2.15103e+07	2.56174e+06	8.75618e+06	1.79192e+07	6.58968e+06	1.62961e+07
15-Deoxy-Δ12,14-prostaglandin A1	7.42217e+07	9.58812e+07	116231993	2.32148e+08	3.24139e+08	1.39549e+08	3.99632e+08	2.25143e+08	1.47436e+08	109519637	9.62157e+07	1.82902e+08	1.00942e+08	1.3703e+08	9.39675e+07	1.59912e+08	7.4424e+08	7.67092e+07	1.04694e+08	1.63518e+08	5.29633e+08
Lysine Butyrate	29165533	2.51474e+07	3.39801e+07	1.82555e+07	1.59039e+07	2.60279e+07	2.38542e+07	2.64653e+07	3.0112e+07	1.67751e+07	1.29178e+07	3.74511e+07	4.36148e+07	1.4685e+07	1.71394e+07	2.30186e+07	1.0576e+07	1.36505e+07	1.96833e+07	2.33186e+07	2.58274e+07
Cacodylic acid	5.5803e+07	5.72528e+07	4.63772e+07	2.36929e+07	2.9852e+07	1.03835e+08	4.49173e+07	5.42084e+07	6.74544e+07	3.79405e+07	6.75169e+07	8.12243e+07	4.51374e+07	4.54358e+07	4.35035e+07	6.44753e+07	9.43606e+07	4.51072e+07	3.46106e+07	5.78195e+07	4.07258e+07
7-(2-hydroxypropan-2-yl)-1,4a-dimethyl-decahydronaphthalen-1-ol	1.60803e+06	3.9919e+06	1.74642e+06	2.28307e+06	1.5839e+06	1.43971e+06	1.65369e+06	1.65732e+06	1.68982e+06	2.92657e+06	2.05843e+06	1.92487e+06	1.51032e+07	1.8899e+06	1.27505e+06	2.57956e+06	1.20532e+06	1.58356e+06	1.76518e+06	1.48519e+06	9.16974e+06
2-Naphthol	453981	331680	777611	970618	1.43301e+06	388277	775901	440306	861460	679168	563052	845932	505179	919182	563377	514610	2.22777e+06	376552	476713	629067	1.46511e+06
methyl 2-(acetylamino)-4-amino-4-oxobutanoate	4.37717e+07	3.94455e+07	5.57244e+07	4.06566e+07	4.58558e+07	4.40299e+07	4.80719e+07	5.00851e+07	2.09719e+07	3.20647e+07	5.88556e+07	5.22321e+07	6.95649e+07	6.75643e+07	5.60275e+07	1.94648e+07	8.27713e+07	5.1524e+07	5.29592e+07	3.39334e+07	5.66035e+07
ACar 20:4	2.6855e+08	4.06969e+08	6.26637e+08	4.78042e+08	2.28485e+08	3.14954e+08	2.06113e+08	6.09821e+08	3.18222e+08	4.91831e+08	2.53699e+08	3.17237e+08	3.40518e+08	4.56228e+08	392800191	6.93897e+08	2.35665e+08	2.75308e+08	296846092	3.74191e+08	2.64312e+08
PC (16:2e/3:0)	706533	1.35493e+06	1.6292e+06	1.22083e+06	1.7321e+06	1.76702e+06	2.39198e+06	1.16562e+06	1.04548e+06	825569	954359	1.16435e+06	2.49215e+06	937727	1.2921e+06	1.39889e+06	1.42248e+06	901444	744852	3.38655e+06	1.56461e+06
1,4-Dihydro-1-Methyl-4-Oxo-3-Pyridinecarboxamide	1.18797e+07	7.91767e+06	1.3596e+07	1.66143e+07	1.2859e+07	2.22201e+07	1.55884e+07	1.94398e+07	1.04537e+07	1.6864e+07	2.06205e+06	7.84978e+06	1.03351e+07	3.00966e+07	1.16269e+07	2.20701e+07	1.65559e+07	1.53539e+07	1.00116e+07	1.4502e+07	1.74371e+07
2-hydroxy-6-[(8Z,11Z)-pentadeca-8,11,14-trien-1-yl]benzoic acid	1090495628	1413039120	1173353441	9.30225e+08	1083886121	7.8299e+08	6.45112e+08	1217594079	1427588875	1566578022	1011546978	1258744057	1147855854	1624983874	5.88921e+08	1335063943	1409625291	1118863164	9.66989e+08	1382739023	1304652497
PC (12:0/13:1)	1.32569e+06	1.52629e+06	4.19131e+06	2.50168e+06	1.50846e+06	463509	351690	1.50244e+06	2.73295e+06	3.46626e+06	993808	1.77331e+06	591792	3.28955e+06	2.37985e+06	2.22002e+06	1.04581e+06	1.50254e+06	3.12461e+06	627123	3.84976e+06
N-Acetyl-5-aminosalicylic acid	1.49946e+06	2.05462e+06	2.31793e+06	1.03748e+06	1.22272e+06	1.56641e+06	1.4555e+06	1.85041e+06	1.50845e+06	1.39745e+06	1.11754e+06	2.06139e+06	713423	2.52992e+06	1.60353e+06	2.60611e+06	3.65111e+06	1.65161e+06	1.51468e+06	894973	2.31641e+06
PC (18:5e/24:2)	2.06574e+06	3.26782e+06	2.38763e+06	2.3134e+06	3.76046e+06	2.4578e+06	1.40342e+06	2.11307e+07	2.6226e+06	4.48636e+06	1.50158e+06	3.46767e+06	2.77234e+06	2.45385e+06	4.06205e+06	1.5567e+06	2.05843e+06	6.09082e+06	3.32168e+06	2.53395e+06	3.11626e+06
PC (18:3e/2:0)	1.29832e+08	2.07496e+08	1.95531e+08	1.37217e+08	1.10758e+08	2.69175e+08	3.05851e+08	1.66845e+08	1.02586e+08	7.47596e+07	8.34043e+07	1.03141e+08	3.13951e+08	1.02071e+08	1.40348e+08	1.62244e+08	1.51764e+08	1.02498e+08	8.42927e+07	2.9487e+08	1.27347e+08
3-methyl-5-oxo-5-(4-toluidino)pentanoic acid	5.92749e+07	3.53858e+07	1.31335e+08	6.74708e+07	7.55121e+07	3.25511e+07	2.64556e+07	1.08271e+08	3.55161e+07	1.15346e+08	1.85487e+07	3.14511e+07	2.64069e+08	1.38453e+07	8.50419e+07	4.1739e+07	1.7214e+07	8.87076e+07	6.91661e+07	2.71187e+07	4.16771e+07
Phenylglyoxylic acid	316633	328694	315052	267619	1.91487e+06	355106	306810	324940	514886	602520	238042	340102	281083	3.40698e+06	400311	230148	209248	280267	310540	511658	269452
tetranor-12(R)-HETE	5.34352e+06	4.12306e+06	6.92891e+06	5.57943e+06	6.44783e+06	5.70823e+06	5.20788e+06	5.89463e+06	7.06656e+06	8.30368e+06	3.77284e+06	5.5403e+06	6.76337e+06	9.08373e+06	5.51832e+06	6.06771e+06	7.75247e+06	6.32196e+06	5.21822e+06	6.41977e+06	7.72768e+06
4-Hexyloxyaniline	664734	696405	1.00528e+06	1.42943e+06	844080	175853	160968	614416	901169	1.61084e+06	378942	1.06333e+06	127298	805857	634491	572654	360083	1.45462e+06	934537	347845	1.28273e+06
PC (20:0/22:5)	803609	663036	988787	477372	849754	421616	384120	750978	729779	864510	581937	744294	699127	651989	919775	1.29876e+06	650802	1.23393e+06	924177	787898	964709
PC (14:0e/4:0)	9.82293e+08	1153063572	2163794686	1248500412	1155312319	1527569372	1450529770	1062176539	1048936629	1024009561	6.06335e+08	8.63313e+08	2274676166	1131380408	9.8779e+08	1177257901	1289033639	1035586056	7.02398e+08	2211816855	1412431349
PC (18:4/18:4)	8.66625e+06	6.68229e+06	1.62708e+07	1.08859e+07	1.21719e+07	1.28798e+06	1.15971e+06	1.42759e+07	1.10575e+07	1.19303e+07	4.84995e+06	1.19449e+07	1.53272e+06	2.64744e+07	1.3368e+07	1.50177e+07	2.74837e+06	1.26634e+07	2.41563e+07	3.1873e+06	1.8965e+07
N-Oleoyl Glycine	2.01645e+06	3.47222e+06	7.03179e+06	5.04432e+06	4.17337e+06	1.30999e+06	2.61819e+06	3.81456e+06	1.66167e+06	3.04112e+06	1.2389e+06	4.02524e+06	4.07095e+06	5.20627e+06	3.7587e+06	3.84746e+06	3.48204e+06	2.90376e+06	3.41069e+06	1.13417e+06	4.76981e+06
4-(trifluoromethyl)nicotinic acid	6.2205e+06	8.37337e+06	5.90483e+06	5.42393e+06	8.04512e+06	1.14746e+07	8.12638e+06	8.01304e+06	7.22382e+06	6.38756e+06	1.0441e+07	5.10504e+06	8.72752e+06	7.79988e+06	6.49371e+06	4.42562e+06	1.35185e+06	6.09877e+06	4.90986e+06	2.21654e+07	4.98959e+06
U-44069	3.66658e+06	4.25044e+06	9.02858e+06	8.02916e+06	3.40263e+06	3.7034e+06	4.31598e+06	5.50837e+06	3.02108e+06	9.59918e+06	2.03644e+06	3.03568e+06	5.08947e+06	3.97053e+06	2.6773e+06	3.83497e+06	4.05742e+06	4.71794e+06	4.28945e+06	5.00404e+06	7.3253e+06
PC (14:0e/20:1)	6.00319e+06	6.9007e+06	4.67726e+06	1.12289e+07	1.45518e+07	9.68497e+06	1.15276e+07	1.44236e+07	6.6403e+06	1.32956e+07	1.38925e+07	1.26156e+07	1.12027e+07	1.0083e+07	1.19088e+07	9.80667e+06	1.00179e+07	8.85354e+06	1.40363e+07	1.16913e+07	1.22477e+07
PC (18:4e/4:0)	3.80847e+07	5.72353e+07	3.56079e+07	4.15121e+07	2.96635e+07	6.43037e+07	7.84964e+07	5.27649e+07	3.52006e+07	3.73625e+07	2.85568e+07	3.88594e+07	7.52754e+07	2.31265e+07	3.04615e+07	4.72261e+07	4.34963e+07	2.36953e+07	1.33378e+07	6.22577e+07	3.04742e+07
SM (d14:0/14:1)	3.26418e+07	2.81298e+07	2.96795e+07	1.79187e+07	1.30513e+07	3.6615e+07	4.63491e+07	2.15535e+07	1.04018e+07	9.9394e+06	1.85425e+07	2.7153e+07	1.80099e+07	1.30783e+07	3.40447e+07	3.1998e+07	3.38209e+07	3.1511e+07	1.91139e+07	3.78411e+07	1.23083e+07
PC (20:4/20:5)	1.45057e+06	1.26379e+07	2.10614e+07	2.13848e+07	1.89556e+06	1.24783e+06	1.06924e+06	1.87094e+06	1.76537e+06	1.32026e+07	955101	1.52867e+07	1.40685e+06	2.99196e+06	1.22246e+07	6.73207e+06	1.03324e+06	2.37004e+07	1.82547e+07	1.52067e+06	2.20555e+07
PE (17:0/17:1)	8.01501e+07	8.20116e+07	7.2743e+07	6.03143e+07	6.84966e+07	5.6057e+07	8.08813e+07	7.30519e+07	7.37204e+07	7.61289e+07	9.82892e+07	3.55786e+07	6.18074e+07	8.04848e+07	7.79421e+07	6.29584e+07	8.20618e+07	9.89394e+07	6.73903e+07	6.53677e+07	1.01431e+08
DY131	29014.4	36658.5	34840.7	24349.2	38238.7	41634.1	28304	88308.9	27297.5	53149.6	36673.1	43935.3	21526.3	38177.9	31451.9	32566.8	44041.4	70309	60157.7	46344.7	375950
Carnosine	967836	1.1452e+06	1.14517e+06	622659	750680	774778	920604	677527	801485	952611	1.02167e+06	981876	745341	619067	736966	1.16681e+06	857285	549084	980831	605352	1.02687e+06
LPC 14:1	3.68669e+06	2.91786e+06	3.94556e+06	2.71139e+06	3.27866e+06	4.09653e+06	2.69039e+06	2.69823e+06	4.50729e+06	4.50272e+06	2.2256e+06	4.66543e+06	3.31545e+06	3.03263e+06	3.07898e+06	3.98201e+06	4.86077e+06	2.81376e+06	2.68249e+06	3.9398e+06	4.05721e+06
N4-Acetylcytidine	1.91274e+06	1.87586e+06	1.98114e+06	2.47252e+06	3.62906e+06	2.70841e+06	2.54083e+06	2.4277e+06	2.03028e+06	2.4792e+06	2.55859e+06	3.3159e+06	2.30067e+06	3.50665e+06	2.74591e+06	1.67653e+06	2.52127e+06	3.66259e+06	2.116e+06	2.92726e+06	1.9222e+06
PC (18:3/18:4)	2.35517e+06	2.17807e+06	2.06457e+06	3.31502e+06	3.63177e+06	871421	731400	3.40579e+06	3.41826e+06	2.76831e+06	1.89082e+06	2.99218e+06	693278	2.92329e+06	2.32373e+06	2.6708e+06	1.37565e+06	5.87756e+06	2.07892e+06	785684	3.49848e+06
PC (22:5/22:6)	3.90751e+07	4.10918e+07	5.7913e+07	4.59637e+07	4.72038e+07	5.73395e+06	4.53365e+06	3.49663e+07	4.81179e+07	3.80745e+07	2.75718e+07	2.83119e+07	1.93725e+07	5.04725e+07	6.1035e+07	5.90818e+07	2.6213e+07	4.27997e+07	5.23238e+07	2.4353e+07	4.44027e+07
PC (6:0/22:6)	2.11178e+06	2.638e+06	3.12076e+06	2.04227e+06	2.8171e+06	626819	572776	2.3415e+06	1.53163e+06	2.43914e+06	1.75823e+06	2.07607e+06	649261	3.04115e+06	3.12819e+06	2.00396e+06	1.08632e+06	2.39937e+06	1.9749e+06	639507	3.38888e+06
PC (19:2/18:4)	2.03385e+06	3.07881e+06	4.40014e+06	4.9411e+06	2.70039e+06	1.1074e+06	905674	2.37635e+06	3.41831e+06	4.92237e+06	1.29096e+06	5.10019e+06	1.0334e+06	6.05608e+06	3.13563e+06	1.68688e+06	818762	5.71431e+06	4.83222e+06	1.85994e+06	9.09535e+06
Avocadyne 1-acetate	1.88722e+07	3.5352e+07	4.26914e+07	5.35774e+07	3.08375e+07	8.4249e+06	1.25937e+07	1.98394e+07	8.56912e+06	4.32412e+07	1.3699e+07	2.30097e+07	2.11748e+07	4.35393e+07	2.24485e+07	2.8701e+07	1.18255e+07	2.17917e+07	1.40974e+07	9.87372e+06	2.7565e+07
PC (8:0/8:0)	1.70169e+06	2.14833e+06	4.00159e+06	5.48029e+06	2.84518e+06	833150	1.01647e+06	2.10467e+06	2.50343e+06	3.46189e+06	783143	2.96325e+06	1.29648e+06	3.73367e+06	3.06086e+06	1.41859e+06	1.51224e+06	3.78929e+06	2.19511e+06	1.49927e+06	4.05823e+06
Taurocholic acid	1.85266e+06	2.10311e+06	2.06793e+06	3.74211e+06	1.79416e+06	4.01143e+06	3.27774e+06	2.61463e+06	1.16157e+06	756978	729973	2.22881e+06	1.94152e+06	2.56026e+06	3.52593e+06	2.67684e+06	2.10741e+06	2.65309e+06	1.58714e+07	5.25115e+06	2.39551e+06
5-(6-hydroxy-6-methyloctyl)-2,5-dihydrofuran-2-one	4.81842e+07	3.34867e+07	6.90858e+07	4.72799e+07	5.52261e+07	9.03535e+06	4.98489e+06	4.76995e+07	4.22138e+07	6.08739e+07	1.91268e+07	5.64841e+07	5.37583e+06	6.13196e+07	56227473	2.24114e+07	1.33214e+07	5.92768e+07	5.02052e+07	7.64388e+06	5.45675e+07
PC (20:0/20:1)	472568	241795	243009	208679	295311	225206	702533	309748	485423	233099	389500	475311	374386	207575	209640	242079	260720	723408	195441	228942	210903
PC (22:5e/18:3)	143308746	1.80534e+08	2.30179e+08	2.08941e+08	1.74879e+08	8.67045e+07	7.69299e+07	1.9217e+08	2.52678e+08	2.20858e+08	1.62043e+08	1.80231e+08	1.72304e+08	2.52018e+08	2.22404e+08	243690045	1.65814e+08	2.2511e+08	2.91892e+08	1.7797e+08	2.48469e+08
PC (17:1/18:5)	1.10056e+06	2.52883e+06	2.00473e+06	553712	1.76366e+06	353987	404003	358131	469359	801993	357069	2.05971e+06	396428	490698	1.3656e+06	1.69661e+06	1.07031e+06	1.83626e+06	766405	1.6412e+06	2.39357e+06
Hydrocortisone acetate	278292	181586	208946	229819	240489	227680	191082	183632	205315	210148	178571	194333	215386	240122	164914	213711	561567	247176	320083	703447	291103
dopaquinone	1.08942e+06	1.57415e+06	1.64166e+06	1.02897e+06	1.15406e+06	1.9581e+06	1.02587e+06	1.47058e+06	1.32319e+06	1.32874e+06	1.03798e+06	1.88821e+06	1.06565e+06	1.57878e+06	1.41468e+06	1.33084e+06	1.59692e+06	1.36295e+06	1.10953e+06	1.22421e+06	1.44104e+06
N2-tetrahydrofuran-2-ylmethyl-4-(4-fluorophenyl)-1,3-thiazol-2-amine	1.39353e+06	1.60349e+06	1.81618e+06	2.51682e+06	1.4604e+06	941743	1.15325e+06	1.75129e+06	1.36791e+06	2.16943e+06	1.46919e+06	1.64344e+06	1.36702e+06	1.16699e+06	1.88202e+06	1.11913e+06	1.32277e+06	1.90418e+06	761448	972644	1.13555e+07
ethyl 5-methoxy-2-methyl-1-phenyl-1H-indole-3-carboxylate	2.05898e+06	1.29373e+06	1.7009e+06	810112	1.3333e+06	2.08311e+06	1.47987e+06	1.40454e+06	1.76579e+06	1.52529e+06	916383	1.27179e+06	1.93138e+06	564492	1.69529e+06	1.79226e+06	1.5908e+06	1.31499e+06	2.12765e+06	3.02728e+06	1.87508e+06
Sphinganine	559565	1.00698e+06	672039	978261	826975	969382	768087	799137	889133	516842	471729	805472	882228	986226	538329	595432	379780	761019	1.05081e+06	1.1683e+06	691461
DL-Glutamine	1.27747e+07	1.35501e+07	1.65782e+07	1.3121e+07	1.97559e+07	1.86945e+07	1.41887e+07	1.05185e+07	1.83133e+07	1.24052e+07	8.18518e+06	2.10028e+07	1.75985e+07	1.50849e+07	1.27883e+07	1.56618e+07	1.61112e+07	1.27934e+07	1.3357e+07	1.91411e+07	1.6045e+07
Medroxyprogesterone	2.41526e+06	5.19694e+06	1.167e+06	4.84783e+06	4.63224e+06	1.55983e+06	1.99728e+06	2.77655e+06	1.78564e+06	1.0933e+06	1.40041e+06	1.91289e+06	885390	1.85246e+06	647561	598518	793952	1.84123e+06	1.22384e+06	995762	1.68294e+06
ACar 18:2	1.894e+08	2.80178e+08	5.16927e+08	4.27203e+08	2.08928e+08	3.31647e+08	1.68529e+08	3.3752e+08	229237514	4.25479e+08	1.65979e+08	2.66432e+08	4.30581e+08	3.17183e+08	2.70628e+08	3.9591e+08	2.55841e+08	2.60314e+08	1.61484e+08	338439330	2.25052e+08
4-Hydroxytamoxifen	1.8002e+06	2.66308e+06	8.44256e+06	2.32079e+06	1.55358e+06	1.9296e+06	911309	1.45297e+06	1.73279e+06	2.21226e+06	1.11048e+06	2.2767e+06	9.28384e+06	985874	2.46494e+06	1.7373e+06	1.6996e+06	2.10703e+06	2.60272e+06	2.78205e+06	2.14519e+06
PPK	80592.4	130865	89559.8	232681	468096	59043.1	1.64121e+06	312851	769844	456766	477010	397701	110613	314674	385335	435461	151913	281622	295645	199482	312522
3-Succinoylpyridine	3.1544e+06	5.44811e+06	4.31448e+06	2.7815e+06	3.54356e+06	5.31448e+06	3.07931e+06	3.78741e+06	4.63655e+06	3.91724e+06	3.10667e+06	5.51148e+06	2.69911e+06	5.3276e+06	3.85001e+06	4.67629e+06	5.97147e+06	4.76752e+06	2.89066e+06	3.80905e+06	5.65198e+06
PC (4:0/16:3)	1.25748e+07	2.5394e+07	1.24492e+07	7.99722e+06	9.37989e+06	5.76214e+06	1.18678e+07	1.44413e+07	2.20258e+07	1.06341e+07	1.13088e+07	2.02061e+07	8.94599e+06	2.48441e+07	2.01793e+07	2.44351e+07	3.22942e+07	1.57481e+07	1.09289e+07	7.81667e+06	1.40632e+07
N2,N2-Dimethylguanosine	4.35366e+06	4.94011e+06	6.79791e+06	4.39962e+06	5.21903e+06	6.8896e+06	9.24881e+06	4.438e+06	7.73193e+06	6.28691e+06	5.75496e+06	8.94531e+06	4.11148e+06	7.37018e+06	5.06389e+06	8.31652e+06	7.93567e+06	7.6545e+06	7.19804e+06	5.1641e+06	4.85856e+06
5,7-dihydroxy-3,8-dimethoxy-2-phenyl-4H-chromen-4-one	1.11791e+08	1.52508e+08	1.68838e+08	144514307	157166500	1.43e+08	1.52761e+08	1.79569e+08	1.55859e+08	1.67213e+08	5.18058e+07	1.73692e+08	1.62534e+08	1.50504e+08	1.79345e+08	1.75029e+08	1.51319e+08	182449441	1.50147e+08	9.87733e+07	1.67983e+08
3-Methoxybenzaldehyde	2.14478e+06	3.17258e+06	4.50401e+06	1.67083e+07	2.43053e+06	1.45842e+06	1.27489e+06	4.32197e+06	2.89689e+06	7.66789e+06	1.62395e+06	2.62389e+06	1.27232e+06	2.212e+06	2.06661e+06	2.08595e+06	1.48289e+06	4.39385e+06	1.89093e+06	1.48803e+06	3.97297e+06
Phenylpropiolic acid	9.57219e+06	2.75783e+07	1.96866e+07	2.00961e+07	2.1775e+07	1.89733e+07	2.89881e+07	1.71609e+07	1.85834e+07	2.45691e+07	1.87566e+07	1.71547e+07	1.969e+07	7.28622e+06	2.01181e+07	2.55186e+07	1.44157e+07	2.3132e+07	2.12946e+07	1.1151e+07	2.3618e+07
PC (16:2e/18:5)	1.59045e+06	527171	967026	1.75668e+06	551795	589250	723513	856489	1.05409e+06	966484	351692	904117	610917	2.11372e+06	1.86325e+06	476990	426281	961047	2.84356e+06	506835	1.40956e+06
(2R)-2-[(2R,5S)-5-[(2S)-2-hydroxybutyl]oxolan-2-yl]propanoic acid	1.64656e+06	2.48652e+06	5.81426e+06	5.774e+06	5.81141e+06	956332	1.71867e+06	1.84364e+06	2.93041e+06	3.42249e+06	1.69202e+06	3.69195e+06	4.95726e+06	4.91268e+06	2.85001e+06	2.39344e+06	3.531e+06	2.97259e+06	2.48898e+06	1.811e+06	5.57134e+06
PC (20:5e/20:1)	3.62912e+06	2.27373e+06	2.1489e+06	2.77491e+06	2.09101e+06	1.91588e+06	1.71243e+06	1.43074e+06	2.16948e+06	2.45527e+06	2.67155e+06	2.35403e+06	1.21664e+06	829407	2.99387e+06	7.19429e+06	2.91912e+06	1.36379e+06	2.4044e+06	3.98688e+06	2.83878e+06
Styrene	1.33496e+07	1.11499e+07	9.18858e+06	1.68517e+07	1.3037e+07	8.03222e+06	7.66557e+06	9.6306e+06	9.64069e+06	8.04319e+06	7.01906e+06	8.92294e+06	9.35333e+06	8.19561e+06	7.69091e+06	6.76992e+06	2.17082e+07	1.20589e+07	1.51508e+07	7.71111e+06	9.36741e+06
3-(3,4,5-trimethoxyphenyl)propanoic acid	6.93326e+06	4.22161e+06	9.67796e+06	1.50348e+07	1.5503e+07	3.05772e+06	5.07262e+06	5.26286e+06	1.26979e+07	2.10902e+07	6.50213e+06	1.07519e+07	14448580	6.66995e+06	8.34727e+06	3.60427e+06	9.98916e+06	8.95558e+06	1.13148e+07	1.77384e+07	8.69356e+06
Tetranor-12(S)-HETE	1.53393e+07	1.33985e+07	1.72432e+07	9.43193e+06	1.7972e+07	6.67616e+06	5.30035e+06	1.51948e+07	1.5355e+07	1.53303e+07	1.37587e+07	2.08027e+07	9.54307e+06	2.21485e+07	2.54477e+07	1.44856e+07	1.1551e+07	1.54145e+07	1.99404e+07	1.284e+07	1.83696e+07
LysoPC 20:2	1.08602e+06	1.10859e+06	974627	849160	795005	578615	628531	976536	750873	771721	594842	1.33691e+06	1.30115e+06	1.95139e+06	1.12245e+06	736825	413272	908552	909669	623947	1.25504e+06
DL-Serine	2.32117e+06	2.60462e+06	2.08969e+06	2.65785e+06	3.01988e+06	2.39264e+06	4.78764e+06	3.68002e+06	4.40855e+06	3.93114e+06	4.94818e+06	2.26939e+06	3.34084e+06	3.13514e+06	3.11292e+06	3.7957e+06	3.54051e+06	2.7399e+06	3.41731e+06	3.93536e+06	3.74327e+06
PC (16:1e/20:3)	8.27889e+06	8.91581e+06	5.8944e+06	1.22962e+07	1.57281e+07	1.39985e+07	1.92787e+07	1.53981e+07	7.48953e+06	1.3514e+07	1.44132e+07	1.25766e+07	8.97455e+06	1.07645e+07	1.17142e+07	9.59395e+06	8.81966e+06	7.92848e+06	1.31131e+07	8.86619e+06	9.62558e+06
Heptadecanoic Acid	683231	884785	590487	640978	1.09229e+06	899629	670115	704862	453643	444274	328116	517752	445835	379196	713087	930759	875982	804283	692127	1.22983e+06	838185
Tricin 5-O-β-D-glucoside	47849.8	53134.7	60171.6	53838.7	56239.6	60486.6	59631.5	66495.2	65061.4	63320.1	53312.5	59693.4	67565.6	59254.1	59629.7	59972.8	53008.5	58736.3	50414.6	77224.6	61095.6
PC (22:6e/2:0)	1.48211e+06	3.12441e+06	450307	3.24057e+06	449231	3.91472e+06	7.40104e+06	2.23228e+06	1.17108e+06	371017	1.13102e+06	373242	5.0865e+06	318095	1.06403e+06	2.68959e+06	2.10548e+06	865378	318934	5.78314e+06	530315
6-methyl-7-nitro-2,3-dihydro-1,4-benzodioxine	341732	280933	377750	281584	2.54785e+06	302425	262176	311324	885508	1.09047e+06	290167	248694	198291	2.30358e+06	662226	263742	279334	259608	325644	2.18585e+06	334382
6-benzyl-4-oxo-1,4-dihydropyridine-3-carboxamide	932382	2.66719e+06	1.43432e+06	1.05732e+06	1.47789e+06	1.72917e+06	1.35124e+06	1.70129e+06	2.0891e+06	1.42056e+06	1.66714e+06	1.85122e+06	1.08781e+06	1.44402e+06	1.80898e+06	1.90371e+06	1.97259e+06	1.3405e+06	1.38793e+06	1.18859e+06	3.46339e+06
PC (18:1e/14:0)	7.07758e+07	5.18425e+07	5.52024e+07	8.13787e+07	7.44396e+07	9.35812e+07	1.22595e+08	7.73332e+07	5.31573e+07	1.08417e+08	222564343	1.14992e+08	7.96396e+07	5.98221e+07	8.97509e+07	9.48581e+07	1.49316e+08	9.54361e+07	1.22383e+08	1.43932e+08	8.76999e+07
N-{6-[4-(tert-butyl)phenoxy]-3-pyridinyl}-N'-(2-thienyl)urea	3.20589e+06	3.50166e+06	5.7815e+06	5.10176e+06	5.59822e+06	2.45148e+06	3.66021e+06	6.69932e+06	4.0232e+06	6.03485e+06	2.07174e+06	3.91641e+06	4.2167e+06	4.1939e+06	4.89512e+06	6.78591e+06	4.53686e+06	4.81948e+06	5.87736e+06	5.16212e+06	6.93081e+06
PC (20:5e/18:4)	278085	316579	388687	325218	351839	314505	326967	303810	323361	1.64525e+07	312790	1.94642e+07	339061	6.76014e+06	1.12325e+07	375054	282299	1.32981e+07	301336	311556	2.40136e+07
2,3,4,9-Tetrahydro-1H-β-carboline-3-carboxylic acid	2.43892e+06	3.77011e+06	2.90826e+06	3.17285e+06	1.73959e+07	3.04225e+06	2.61546e+06	2.71925e+06	4.17232e+06	6.52073e+06	1.65802e+06	1.70727e+06	3.14167e+06	2.50281e+07	3.74788e+06	2.33031e+06	1.68709e+06	2.55455e+06	1.62643e+06	9.33115e+06	783017
ACar 20:0	7.34823e+06	1.26711e+07	1.59285e+07	1.53279e+07	1.06298e+07	1.34845e+07	1.03101e+07	1.43433e+07	1.62689e+07	2.79528e+07	7.16409e+06	1.37299e+07	1.29874e+07	1.41222e+07	1.27189e+07	1.48748e+07	2.15601e+07	1.61668e+07	1.22528e+07	1.50663e+07	1.5171e+07
[5-(2-thienyl)-3-isoxazolyl]methanol	4.79863e+06	2.41087e+06	2.77897e+06	1.63008e+06	2.165e+06	946200	3.99629e+06	1.30061e+06	4.57988e+06	2.44172e+06	1.52504e+06	2.49389e+06	5.62293e+06	1.57371e+06	3.36136e+06	3.92364e+06	3.22361e+06	3.20022e+06	6.44556e+06	4.89815e+06	2.75701e+06
PC (18:5e/17:2)	719538	882951	466671	660013	1.09944e+06	500646	586497	1.05489e+06	820334	2.79656e+06	462265	1.53485e+06	793072	827883	1.86498e+06	4.03105e+06	2.37445e+06	3.56282e+06	895743	1.79208e+06	2.64554e+06
N-(9-oxodecyl)acetamide	5.9693e+06	8.91304e+06	1.03161e+07	5.85253e+06	5.41187e+06	3.579e+06	4.68662e+06	3.40459e+06	3.54262e+06	4.50608e+06	2.76016e+06	5.62575e+06	6.50365e+06	4.51884e+06	3.36228e+06	3.16168e+06	3.48395e+06	4.74181e+06	4.38407e+06	4.48316e+06	4.89579e+06
11-Deoxy prostaglandin F1α	4.45104e+06	7.8719e+06	5.84324e+06	1.39583e+07	1.11562e+07	3.26238e+06	2.39033e+07	5.36479e+06	1.13815e+07	10511498	5.12149e+06	1.71933e+07	9.48052e+06	21230427	1.2585e+07	8.63657e+06	3.49974e+07	5.93326e+06	1.25891e+07	5.49666e+06	1.19626e+07
3-(propan-2-yl)-octahydropyrrolo[1,2-a]pyrazine-1,4-dione	5.41255e+06	1.15736e+07	1.07021e+07	7.68638e+06	6.59898e+06	1.0153e+07	1.06144e+07	1.16709e+07	8.42762e+06	8.89546e+06	7.42515e+06	1.0169e+07	9.62874e+06	7.90833e+06	5.50847e+06	7.22137e+06	7.25449e+06	7.53057e+06	7.96878e+06	5.81453e+06	7.10957e+06
YLK	1.26257e+06	1.10655e+06	1.25011e+06	2.85473e+06	1.18501e+06	589441	1.51725e+06	994951	725856	995133	522745	904667	785648	1.51117e+06	1.1209e+06	1.37837e+06	2.61447e+06	2.44296e+06	4.42504e+06	1.60692e+06	1.49077e+06
PC (3:0/13:1)	1.14101e+06	1.06212e+06	1.44286e+06	3.0081e+06	1.31705e+06	657892	563179	1.70256e+06	1.55866e+06	2.85276e+06	760435	2.23512e+06	941302	1.95757e+06	1.10101e+06	1.07929e+06	602579	2.16835e+06	933767	527225	1.88368e+06
PC (4:0/16:4)	638239	619899	596919	1.14724e+06	1.03281e+06	1.1594e+06	7.61267e+06	886393	737989	522289	461930	496026	1.05053e+06	1.36239e+06	958596	1.02041e+06	4.2049e+06	911345	1.27907e+06	1.98947e+06	1.09997e+06
ACar 24:1	1.65488e+07	1.78467e+07	2.5311e+07	3.69063e+07	1.78433e+07	2.56727e+07	2.29199e+07	2.58001e+07	2.20897e+07	4.17433e+07	2.16599e+07	1.84715e+07	2.91578e+07	27526592	1.61701e+07	1.95059e+07	3.23656e+07	3.13843e+07	1.81066e+07	2.09295e+07	2.71277e+07
Loxoprofen	2.98931e+06	3.77279e+06	4.46353e+06	3.95651e+06	5.03933e+06	2.24576e+06	2.78874e+06	4.91501e+06	5.32043e+06	7.13355e+06	3.70787e+06	1.13451e+07	3.87851e+06	7.28927e+06	5.26245e+06	4.3522e+06	2.90135e+06	2.31133e+06	6.11189e+06	5.36556e+06	3.45923e+06
3-phenyl-5-(trifluoromethyl)-4,5-dihydro-1H-pyrazol-5-ol	5.07146e+06	4.03099e+06	8.92232e+06	1.39209e+07	1.09382e+07	9.1699e+06	3.2628e+06	3.15085e+06	4.5401e+06	3.05455e+06	1.71512e+06	2.70131e+06	1.00851e+07	8.13196e+06	1.39912e+06	1.54894e+06	2.87219e+06	4.30375e+06	1.9118e+06	8.07003e+06	842087
Jervine	2.07248e+06	1.84863e+06	2.31604e+06	2.06056e+06	1.77757e+06	1.34083e+06	1.76815e+06	1.27328e+06	1.83798e+06	1.6991e+06	942111	1.64758e+06	1.98695e+07	1.94415e+06	2.23987e+06	1.36985e+06	2.07952e+06	1.79971e+06	1.99909e+06	1.94611e+06	1.63953e+07
Nicotinuric acid	1.10656e+06	1.18497e+06	1.60975e+06	1.41998e+06	1.40014e+07	1.16174e+06	1.17319e+06	1.52343e+06	8.12328e+06	5.91298e+06	820427	793865	878560	1.83821e+07	6.866e+06	1.04764e+06	956581	979374	2.70585e+06	1.11636e+07	1.2818e+06
PC (22:4e/22:5)	4.81785e+06	5.08639e+06	5.43908e+06	7.52198e+06	1.04066e+07	5.19668e+06	1.78115e+06	5.38848e+06	2.61315e+06	8.26098e+06	2.47455e+06	1.5369e+07	3.9627e+06	9.23488e+06	1.054e+07	4.05429e+06	6.64366e+06	1.65025e+07	1.33775e+07	4.26354e+06	1.13817e+07
2-{[(4,5-dimethoxy-2-nitrophenethyl)imino]methyl}phenol	2.4353e+06	4.02251e+06	5.43104e+06	6.25789e+06	5.61401e+06	2.94192e+06	3.94051e+06	6.35164e+06	3.49003e+06	5.39626e+06	1.83473e+06	3.0273e+06	2.50056e+06	4.37384e+06	4.23015e+06	4.92419e+06	3.78522e+06	3.44164e+06	4.98009e+06	6.0434e+06	5.802e+06
1-Naphthol	2.85528e+06	1.77969e+06	1.93491e+06	1.7845e+06	1.16188e+06	521159	734300	1.3588e+06	1.80357e+06	1.77229e+06	1.62089e+06	2.32422e+06	324089	3.42805e+06	1.69687e+06	2.29948e+06	4.21897e+06	1.92376e+06	1.55278e+06	557168	2.3831e+06
ACar 20:1	1.55923e+07	2.15233e+07	4.24765e+07	3.10078e+07	1.97824e+07	2.88993e+07	1.73749e+07	2.94581e+07	2.04465e+07	4.07373e+07	1.32404e+07	1.94678e+07	2.32853e+07	2.5903e+07	2.30114e+07	2.63486e+07	2.90179e+07	2.23607e+07	2.03108e+07	3.32448e+07	1.75601e+07
APK	7.00644e+06	2.97219e+06	3.3664e+06	1.72693e+07	3.0467e+07	1.65778e+07	3.05793e+07	1.42585e+07	1.42747e+07	2.32683e+07	3.43894e+07	3.85364e+07	1.83478e+07	8.7057e+06	1.79855e+07	1.18548e+07	1.75127e+07	1.53421e+07	1.05433e+07	1.59865e+07	1.56817e+07
Trehalose	97828.7	91282.4	111414	101885	111457	95311.6	95477.6	108852	107183	126706	102179	123692	106512	2.33881e+06	171439	110449	86808.2	117122	7.02801e+06	126808	122686
PC (6:0/13:1)	1.7615e+06	1.30199e+06	1.49921e+06	821448	1.19687e+06	393419	300720	1.66036e+06	1.58928e+06	1.44308e+06	1.1749e+06	2.652e+06	574246	2.75687e+06	1.4362e+06	1.51039e+06	1.18381e+06	2.12069e+06	4.04365e+06	789780	1.58889e+06
PC (11:0/12:0)	5.71959e+06	4.41105e+06	9.93144e+06	7.75488e+06	6.79956e+06	1.0282e+06	1.01094e+06	5.4966e+06	8.25715e+06	1.19196e+07	2.61116e+06	9.75776e+06	1.266e+06	9.66011e+06	6.69361e+06	4.09819e+06	2.84717e+06	8.51433e+06	9.80494e+06	3.02674e+06	1.09861e+07
Isoquinoline	1.93199e+07	3.89543e+07	3.8219e+07	4.23462e+07	2.60463e+07	3.64337e+07	3.26918e+07	4.03488e+07	2.79134e+07	2.54125e+07	1.61764e+07	2.87661e+07	3.04588e+07	2.92985e+07	2.00609e+07	2.18505e+07	2.21995e+07	2.27925e+07	1.57388e+07	1.97663e+07	2.01675e+07
3-(2,3-dihydro-1H-indol-1-yl)-2-[(2-furylmethyl)sulfonyl]acrylonitrile	1907562725	2136981080	1915579813	1342993552	1797124522	1952684807	2804570776	2001708486	2215565998	1601275756	1056771253	2277111259	2564092772	1528948507	2618302671	1803762845	1711779794	2484511726	2016340439	1052080719	1999572940
N-(2,3-dihydro-1,4-benzodioxin-6-yl)-2,5-dimethyl-3-furamide	660266	518398	962372	1.2211e+06	890506	93914.7	95623	587898	575105	1.0849e+06	218524	1.09625e+06	161448	611487	705921	380179	204812	1.25591e+06	438834	199101	1.15289e+06
PC (20:3/22:6)	2.94711e+08	3.38588e+08	4.58182e+08	4.13311e+08	3.04762e+08	9.43126e+07	9.06993e+07	4.89246e+08	503561068	4.86287e+08	3.93352e+08	4.96973e+08	1.56438e+08	7.88506e+08	5.90035e+08	4.63091e+08	3.31941e+08	6.60824e+08	7.49873e+08	2.01548e+08	6.91498e+08
Indole	2.34851e+08	3.59816e+08	1.63127e+08	249702225	3.51762e+08	3.63866e+08	4.43514e+08	394647095	3.17846e+08	2.61764e+08	2.80333e+08	3.56362e+08	2.53889e+08	464447493	3.75464e+08	314408279	138022707	295571704	382373242	3.19397e+08	3.05557e+08
PC (14:0e/20:2)	6.09118e+07	5.6555e+07	3.72334e+07	6.13973e+07	6.22522e+07	6.02073e+07	7.18915e+07	7.97679e+07	5.48857e+07	8.55498e+07	8.76818e+07	7.71365e+07	4.58936e+07	5.88612e+07	7.54783e+07	5.49156e+07	7.16175e+07	5.62401e+07	8.48458e+07	5.81648e+07	7.66343e+07
PC (2:0/16:2)	1.48689e+07	2.95964e+07	4.16522e+07	6.75049e+07	4.01196e+07	1.49451e+07	2.47876e+07	1.92509e+07	1.85089e+07	3.10779e+07	6.3361e+06	3.51883e+07	2.83653e+07	4.1299e+07	2.78192e+07	1.66622e+07	2.82307e+07	2.89213e+07	2.87759e+07	2.46518e+07	2.85863e+07
PC (21:1/22:6)	1.22501e+07	1.54856e+07	1.35088e+07	1.16734e+07	1.91865e+07	6.02542e+06	1.61711e+06	1.75676e+07	2.27927e+07	1.93966e+07	9.75485e+06	2.03245e+07	8509651	2.2054e+07	2.32087e+07	1.91095e+07	1.06702e+07	2.3356e+07	1.8497e+07	6.33721e+06	2.54495e+07
Ferulic acid	616728	553277	671743	552092	950131	371217	548167	641624	2.39393e+06	877505	369293	478687	488657	1.18831e+06	915987	466497	405728	501576	422819	1.23673e+06	5.16616e+06
D-2-Aminoadipic acid	6.26395e+06	8.58839e+06	9.43995e+06	9.38322e+06	9.33069e+06	8.58195e+06	6.74729e+06	8.05169e+06	8.71505e+06	9.56579e+06	6.01115e+06	7.85967e+06	6.76943e+06	1.04057e+07	6.6065e+06	7.63404e+06	7.16911e+06	7.2792e+06	6.4285e+06	9.36079e+06	8.04199e+06
PC (16:2/18:5)	5.75513e+06	6.30927e+06	9.85088e+06	6.59542e+06	6.30549e+06	637006	600537	6.27122e+06	7.94668e+06	8.19215e+06	4.08933e+06	7.32543e+06	735327	5.88211e+06	6.61729e+06	4.09876e+06	1.24966e+06	7.75009e+06	3.60411e+06	875038	8.41194e+06
4-[(dimethylamino)methylene]-5-phenyl-2,4-dihydro-3H-pyrazol-3-one	842516	1.24478e+06	419117	453586	882631	572504	2.26357e+06	717918	645412	472803	386352	844066	732110	628224	434356	648204	415394	726694	322912	570286	743171
TPH	250737	542365	477415	312688	630544	335899	67291	1.05418e+06	955816	443779	419995	659229	319567	925887	1.3228e+06	557873	710846	576980	832858	443586	518843
Glycohyocholic acid Sodium salt	1.03204e+06	551044	216710	292327	146348	233387	234213	196334	153731	147852	114683	159084	199143	269948	177213	145808	294346	291109	260718	155486	382174
10-Undecenoic acid	2.14493e+07	1.66613e+07	2.63533e+07	1.87686e+07	2.55986e+07	3.39462e+06	2.73399e+06	1.6913e+07	2.07806e+07	2.74906e+07	9.62449e+06	2.83471e+07	2.80883e+06	2.98225e+07	2.76153e+07	1.32643e+07	1.07726e+07	2.68752e+07	2.72852e+07	3.78163e+06	2.72702e+07
Naringeninchalcone	826868	2.15313e+06	3.6523e+06	2.71729e+06	3.59915e+06	680834	1.84129e+06	748837	1.66609e+06	964729	568536	1.29855e+06	1.07732e+06	908265	281245	288667	636195	1.29849e+06	677944	631510	743994
L-beta-Imidazolelactic acid	2.54297e+06	2.33209e+06	3.40716e+06	3.99412e+06	3.53727e+06	2.6177e+06	2.46905e+06	4.41537e+06	2.49801e+06	3.25555e+06	1.69946e+06	2.47478e+06	1.86009e+06	5.56766e+06	3.63199e+06	2.67137e+06	4.24825e+06	2.46834e+06	3.57822e+06	3.25065e+06	4.91007e+06
N-[2-chloro-6-(trifluoromethoxy)phenyl]-2,2-dimethylpropanamide	4.32919e+07	3.65974e+07	1.79865e+08	1.00293e+08	9.20379e+07	3.15482e+07	1.84968e+07	1.10479e+08	3.49131e+07	1.4027e+08	1.23827e+07	2.94314e+07	2.2132e+08	1.0788e+07	8.8668e+07	4.26722e+07	8.7041e+06	1.01847e+08	6.66602e+07	2.32801e+07	4.49787e+07
trans-3-Indoleacrylic acid	1.32729e+06	1.45471e+06	2.32345e+06	2.77897e+06	1.72647e+06	3.89734e+06	1.57591e+06	1.04328e+06	1.09498e+06	922549	554333	1.13634e+06	5.86346e+06	1.06766e+06	577155	719483	605301	790975	591412	1.51936e+06	749292
Asp-Phe	334169	586906	573468	463246	429300	229137	346774	562017	621919	813889	512019	754763	236838	731642	594375	733923	645411	567011	1.10042e+06	512673	785785
3-Nitro-L-Tyrosine	1.20517e+06	1.26614e+06	1.2046e+06	847072	1.55845e+06	1.15053e+06	1.95235e+06	1.33735e+06	1.52736e+06	1.27265e+06	1.19069e+06	1.47421e+06	1.00431e+06	1.7025e+06	1.5779e+06	803943	1.70891e+06	1.13119e+06	1.36135e+06	1.13648e+06	1.40598e+06
PE (4:0/16:4)	3.95057e+06	3.20021e+06	4.75049e+06	4.19678e+06	5.53161e+06	619030	635303	3.10757e+06	4.61782e+06	5.81255e+06	2.03537e+06	6.67123e+06	757728	1.43631e+07	7.61036e+06	2.24042e+06	1.89864e+06	5.78474e+06	1.24833e+07	1.36068e+06	5.47608e+06
LPC 16:2	9.28581e+06	1.60275e+07	1.84436e+07	1.15404e+07	7.92007e+06	1.34841e+07	1.74563e+07	8.05245e+06	7.51538e+06	5.05251e+06	4.68391e+06	7.37018e+06	1.48646e+07	7.1061e+06	1.02415e+07	9.22821e+06	1.14912e+07	6.31536e+06	6.77164e+06	1.63255e+07	6.74242e+06
1-[4-hydroxy-3-(3-methylbut-2-en-1-yl)phenyl]ethan-1-one	2.45903e+06	3.72995e+06	3.70617e+06	8.51007e+06	1.03024e+07	3.9622e+06	2.02366e+07	2.98764e+06	6.67326e+06	4.35958e+06	4.93716e+06	5.92966e+06	4.24763e+06	8.37585e+06	3.37374e+06	4.80091e+06	2.34752e+07	3.51431e+06	4.50195e+06	5.43695e+06	1.13748e+07
Cholest-4-en-3-one	3.33927e+06	3.93207e+06	2.92796e+06	2.45781e+06	2.8691e+06	2.52326e+06	2.78392e+06	2.27248e+06	2.377e+06	2.79401e+06	693670	1.44008e+06	2.06141e+06	2.63454e+06	1.56458e+06	2.60372e+06	3.13764e+06	1.57963e+06	1.56474e+06	2966417	2.11925e+06
PC (19:2/18:5)	2.97605e+06	2.1902e+06	4052698	3.09812e+06	3.62575e+06	760545	1.13427e+06	3.14681e+06	3.33651e+06	4.78237e+06	2.05298e+06	4.48716e+06	1.43127e+06	8.15897e+06	4.78884e+06	2.96399e+06	2.28183e+06	3.56255e+06	4.0214e+06	864022	6.01992e+06
PC (22:5/22:5)	2.67214e+07	3.46586e+07	3.91606e+07	3.24626e+07	4.60665e+07	1.08016e+07	1.22841e+07	4.20556e+07	3.74457e+07	3.9848e+07	2.27508e+07	2.77297e+07	1.46536e+07	3.51715e+07	4.59894e+07	4.57089e+07	2.46696e+07	4.53899e+07	1.24207e+07	28211966	4.091e+07
4-hydroxy-5,8-dimethylquinoline-3-carboxylic acid	2.19028e+06	3.36195e+06	1.93217e+06	2.68199e+06	3.33676e+06	3.05362e+06	4.59917e+06	2.73992e+06	2.8319e+06	2.37235e+06	2.62785e+06	5.04869e+06	2.97893e+06	2.98639e+06	3.29401e+06	3.93783e+06	2.52384e+06	2.42529e+06	3.38989e+06	3.79698e+06	3.54914e+06
Bisphenol A	4.15357e+06	5.85984e+06	5.18632e+06	7.23453e+06	5.26113e+06	1.90221e+06	1.81297e+06	4.88405e+06	3.36889e+06	5.93431e+06	2.15676e+06	5.08108e+06	1.72828e+06	2.03731e+06	2.77244e+06	2.44494e+06	2.09121e+06	3.0931e+06	992667	1.32506e+06	6.15769e+06
PC (18:4e/6:0)	1.13678e+06	1.74671e+06	2.01935e+06	882333	738745	2.21779e+06	2.69431e+06	1.92086e+06	1.13641e+06	1.5687e+06	1.43004e+06	1.36847e+06	6.3555e+06	1.11318e+06	1.82764e+06	1.89928e+06	3.76077e+06	1.83239e+06	1.41441e+06	5.93172e+06	943795
5α-Dihydrotestosterone	7.41758e+06	7.51303e+06	1.04054e+07	3.6028e+07	3.68125e+07	7.25669e+06	3.04626e+07	5.4257e+06	1.44001e+07	1.12531e+07	8.7896e+06	1.56464e+07	7.63666e+06	1.51958e+07	6.63472e+06	1.06232e+07	5.93658e+07	7.53703e+06	9.18161e+06	1.06861e+07	2.66136e+07
PC (18:5e/2:0)	5.66931e+07	7.30965e+07	1.01545e+08	6.21936e+07	4.18417e+07	1.1638e+08	6.46593e+07	7.8196e+07	8.0225e+07	6.43945e+07	3.0168e+07	4.78948e+07	2.02592e+08	4.15497e+07	5.75177e+07	6.17145e+07	5.52479e+07	3.7282e+07	2.93632e+07	1.94418e+08	5.32726e+07
PC (16:0e/22:3)	1.28998e+07	1.20762e+07	9.0607e+06	1.47782e+07	4.63902e+06	1.77699e+07	2.29647e+07	1.48983e+07	9.52173e+06	1.1587e+07	1.45207e+07	1.14981e+07	2.11498e+07	3.42664e+06	5.78968e+06	6.47772e+06	9.18203e+06	6.39392e+06	5.504e+06	1.14256e+07	6.16486e+06
ACar 12:1	1.03435e+07	1.08227e+07	19596887	1.60117e+07	1.03229e+07	1.00735e+07	9.79416e+06	1.86175e+07	1.46421e+07	1.5284e+07	8.07628e+06	1.54194e+07	1.25916e+07	1.38167e+07	1.72548e+07	1.98092e+07	1.05122e+07	1.14026e+07	1.02603e+07	9.41132e+06	1.38165e+07
2-(acetylamino)-3-[4-(acetylamino)phenyl]acrylic acid	3.06448e+06	4.25518e+06	4.59644e+06	3.74529e+06	2.88407e+07	4.13994e+06	3.56223e+06	5.46022e+06	1.43561e+07	1.62017e+07	2.50935e+06	3.17007e+06	3.84603e+06	3.25077e+07	1.35477e+07	3.01128e+06	2.84279e+06	4.56018e+06	5.0053e+06	2.55219e+07	3.82087e+06
4-methyl-5-oxo-2-pentyl-2,5-dihydrofuran-3-carboxylic acid	748936	603705	870621	2.20951e+06	761396	911921	638717	494719	996251	1.1676e+06	445770	937219	983696	813541	464559	695322	444692	942575	795564	1.11533e+06	1.14699e+06
All-Trans-13,14-Dihydroretinol	436654	696778	1.15432e+06	368715	681360	445087	435691	672547	758172	998800	606061	428892	478265	674143	506650	779102	843492	504316	695686	656473	792201
J147	1.45431e+06	1.81551e+06	1.18103e+06	783366	1.28052e+06	3.51269e+06	2.23179e+06	2.67247e+06	3.19466e+06	2.16109e+06	1.34969e+06	2.01353e+06	1.73876e+06	2391359	2.81954e+06	2.78661e+06	3.02293e+06	2.41717e+06	1.83968e+06	2.58272e+06	1.38674e+06
(3beta,9xi)-3-(beta-D-Glucopyranosyloxy)-14-hydroxycard-20(22)-enolide	195862	437879	284197	385515	601040	614810	2.61204e+06	1.70508e+06	3.17462e+06	2.31033e+06	721752	669261	562089	918023	809365	1.29291e+06	537853	1.05919e+06	843587	5.39635e+06	898358
TMK	200910	286263	287224	248131	243057	407066	687852	548905	613697	362535	439151	443570	2.00864e+06	276857	475283	483047	322737	401386	319663	2.36588e+06	494305
DL-Stachydrine	1.68876e+08	2.64322e+08	2.56742e+08	2.19631e+08	2.01935e+08	2.45083e+08	1.9355e+08	1.62998e+08	2.99369e+08	162764111	1.70892e+08	1.99502e+08	2.821e+08	1.40554e+08	2.01526e+08	1.80804e+08	2.37877e+08	2.15165e+08	1.88044e+08	2.47836e+08	2.52933e+08
4-Pregnen-17alpha,20alpha-Diol-3-One	2.46595e+06	1.87791e+06	1.96586e+06	3.24975e+06	4.21551e+06	3.96356e+06	3.27648e+06	2.20781e+06	2.11386e+06	2.4179e+06	1.77235e+06	3.79942e+06	3.64535e+06	2.21373e+06	1.60542e+06	2.62903e+06	3.1359e+06	2.94669e+06	2.40764e+06	2.62855e+06	3.18045e+06
6-Hydroxymelatonin	423501	1.04293e+06	696528	563579	659173	3.40418e+06	187423	1.59373e+06	918005	579697	1.27272e+06	521079	2.82301e+06	582654	890555	2.2188e+06	2.40548e+06	494707	316611	3.23012e+06	784318
PC (21:2/20:5)	1.63524e+06	1.7875e+06	5.25111e+06	5.97368e+06	1.4171e+06	430366	433423	2.09992e+06	3.05358e+06	2.7221e+06	1.94584e+06	2.99236e+06	494547	4.20833e+06	3.8648e+06	2.75598e+06	401036	1.61243e+06	2.07961e+06	496740	4.40163e+06
PC (7:0/22:6)	182509	161273	296715	145448	144858	155219	299346	155346	140886	145365	137541	148074	199151	132206	150231	171566	150985	126040	118149	165080	140259
PC (18:0/20:5)	7.00706e+08	752551106	6.1224e+08	4.896e+08	7.27563e+08	2.62676e+08	4.14491e+08	7.72181e+08	8.36731e+08	5.58379e+08	4.72887e+08	3.56421e+08	4.17364e+08	697073649	6.80546e+08	2.89385e+08	2.79353e+08	4.74513e+08	3.93378e+08	2.10008e+08	3.4222e+08
Vitamin A	2.8137e+06	2.50092e+06	6.47257e+06	2.30212e+06	1.88105e+06	1.26529e+06	828063	6.62059e+06	3.84643e+06	5.33669e+06	2.37163e+06	2.35693e+06	1.63661e+06	4.11633e+06	4.50202e+06	2.39067e+06	3.99482e+06	3.66762e+06	1.981e+06	3.43037e+06	3.87749e+06
D-3-Phenyllactic acid	1.23191e+06	930325	1.47993e+06	1.95292e+06	1.83185e+06	1.04198e+06	1.20999e+06	902604	1.29653e+06	1.9579e+06	808177	1.61214e+06	1.35077e+06	1.44798e+06	1586695	1.45736e+06	1.20185e+06	1.16387e+06	1.60611e+06	1.50704e+06	1.46522e+06
4-oxododecanedioic acid	1.24751e+06	1.8552e+06	2.05855e+06	2.23779e+06	2.83063e+06	1.04294e+06	1.18863e+06	1.12745e+06	2.15855e+06	2.68467e+06	912266	2.39534e+06	941972	5.14741e+06	1.53719e+06	1.05847e+06	1.05136e+06	2.4891e+06	1.97309e+06	1.65508e+06	2.33746e+06
10-Nitrolinoleate	4.02156e+06	2.82126e+06	3.98482e+06	7.77466e+06	4.89655e+06	276339	368827	6.52741e+06	7.52569e+06	1.0996e+07	1.70855e+06	5.24285e+06	458960	3.12419e+06	4.86542e+06	3.36736e+06	1.15184e+06	8.19933e+06	2.0917e+06	823122	7.78344e+06
PC (16:4/18:5)	1.77857e+06	1.20257e+06	2.28438e+06	1.88336e+06	2.61127e+06	716790	848379	1.38214e+06	1.63691e+06	2.98447e+06	792265	3.01565e+06	645468	2.90285e+06	2.2021e+06	1.2833e+06	1.31692e+06	2.9127e+06	3.33084e+06	770779	3.68581e+06
Epigallocatechin	1.01106e+08	2.02047e+08	1.88487e+08	8.54925e+07	1.26741e+08	2.78348e+08	8.15852e+07	2.30906e+08	2.3664e+08	1.73419e+08	2.03173e+08	3.18765e+08	2.79178e+08	1.79544e+08	2.29417e+08	2.36998e+08	2.28979e+08	1.89189e+08	1.32648e+08	1.54757e+08	2.1598e+08
Morphine	5.30798e+06	4.03141e+06	7.21314e+06	1.02411e+07	8.63105e+06	4.26377e+06	4.91603e+06	2.81209e+06	1.37693e+06	1.40777e+06	1.23356e+06	2.74576e+06	2.46159e+06	2.33993e+06	1.78582e+06	6.35173e+06	4.04958e+06	2.71874e+06	2.5044e+06	4.66113e+06	3.45805e+06
PC (17:0/18:1)	8.20984e+07	6.33371e+07	9.43928e+07	6.17846e+07	1.02091e+08	1.33082e+08	3.42351e+07	1.55854e+08	7.50888e+07	4.54612e+07	1.09773e+08	1.2916e+08	1.04907e+08	4.86203e+07	7.66228e+07	1.52508e+08	6.23735e+07	4.64796e+07	2.65155e+07	4.6217e+07	3.16352e+07
DL-3,4-Dihydroxyphenyl glycol	1.02458e+06	4.02134e+06	1.05823e+06	1.42365e+06	1.29203e+06	9.95351e+06	1.30077e+06	971042	975234	1.01248e+06	935901	1.12641e+06	1.35972e+06	5.91036e+06	1.02994e+06	1.09991e+06	1.22399e+06	6.12856e+06	841537	1.43782e+06	4.83421e+06
ACar 18:3	1.06871e+07	1.25306e+07	2.63008e+07	2.10104e+07	1.0436e+07	1.95801e+07	7.36959e+06	1.47359e+07	1.38618e+07	2.19293e+07	8.40606e+06	1.47982e+07	3.21841e+07	1.0537e+07	1.42621e+07	1.78935e+07	8.1998e+06	1.07616e+07	6.12803e+06	1.73257e+07	1.10941e+07
PC (18:5e/21:2)	1.29209e+06	2.15128e+06	6.04827e+06	5.10027e+06	5.51793e+06	139291	140213	2.72485e+06	4.67047e+06	6.14099e+06	359538	7.72183e+06	246071	6.81099e+06	7.02795e+06	1.8308e+06	132072	6.3172e+06	5.1224e+06	147113	3.2041e+06
PC (21:2/20:4)	221065	338376	537281	3.25277e+06	356976	207546	199445	956437	313283	1.81099e+06	235439	476291	187505	222010	425843	195194	194736	954678	197307	200554	652005
PC (16:0e/5:0)	6.58369e+06	1.08832e+07	1.06367e+07	8.44441e+06	5.34791e+06	4.99421e+06	8.74048e+06	6.06048e+06	5.22004e+06	8.99745e+06	5.26903e+06	2.65482e+06	9.48568e+06	4.90931e+06	4.79719e+06	4.82198e+06	6.06686e+06	5.41222e+06	2.78326e+06	9.2418e+06	4.35471e+06
2-methyl-2,3,4,5-tetrahydro-1,5-benzoxazepin-4-one	1.92215e+07	2.70006e+07	1.55316e+07	1.91844e+07	2.52272e+07	2.43032e+07	2.8221e+07	2.65168e+07	2.47984e+07	1.89861e+07	2.47821e+07	2.52761e+07	2.3864e+07	2.32222e+07	2.75081e+07	3.6861e+07	2.08032e+07	2.07831e+07	2.19906e+07	2.96249e+07	2.86942e+07
2-[(2-amino-6-methylpyrimidin-4-yl)thio]-4,6-dimethylnicotinonitrile	298837	395409	424983	540329	881840	603221	320179	396072	1.04535e+06	619532	601917	786139	624780	1.36603e+06	1.24938e+06	688895	750127	492306	550473	1.38696e+06	827598
PC (18:5/18:5)	3.03593e+07	3.18941e+07	3.34878e+07	2.78784e+07	2.82938e+07	3.87687e+07	4.05611e+07	3.18049e+07	2.68983e+07	2.58407e+07	2.28678e+07	1.99168e+07	4.40422e+07	2.17523e+07	2.43764e+07	25826215	3.6572e+07	2.46738e+07	1.55234e+07	4.38991e+07	28862469
5-Hydroxytryptophan	3.93089e+06	4.99476e+06	2.25637e+06	1.9177e+06	4.81599e+06	9.80366e+06	6.00395e+06	3.76827e+06	5.3611e+06	2.3841e+06	6.14657e+06	5.47161e+06	2.81016e+06	8.79367e+06	5.19926e+06	4.93668e+06	4.12517e+06	3.54173e+06	4.7051e+06	4.56154e+06	4.06534e+06
D-Fructose 6-phosphate	4.93441e+06	4.77248e+06	9.28507e+06	1.03486e+07	7.26867e+06	2.64451e+06	1.06245e+07	5.9409e+06	5.40526e+06	9.63997e+06	3.61666e+06	5.17057e+06	5.00807e+06	4.82112e+06	4.39184e+06	4.50128e+06	2.89815e+06	7.34974e+06	4.94927e+06	2.20636e+06	5.12966e+06
PC (14:0/15:0)	2.91699e+07	2.75883e+07	3.92578e+07	2.68721e+07	2.74064e+07	2.32262e+07	2.60101e+07	2.60568e+07	3.04904e+07	3.73103e+07	7.67498e+07	1.70789e+07	3.21139e+07	2.56451e+07	1.98723e+07	3.17497e+07	3.49737e+07	2.61358e+07	3.64266e+07	3.75271e+07	3.24084e+07
Prostaglandin G2	889272	1.37432e+06	1.89259e+06	1.18177e+06	1.77274e+06	318192	2.71806e+06	1.40375e+06	1.02733e+06	1.12687e+06	636644	1.62994e+06	467183	2.62387e+06	1.73859e+06	1.72296e+06	1.12475e+06	1.58872e+06	2.10263e+06	470915	1.68593e+06
Isobutyryl carnitine	314617	921131	1.53879e+06	4.6282e+06	1.23413e+06	118592	190881	1.10088e+06	1.44455e+06	4.82135e+06	403625	1.07671e+06	102385	728946	676251	518484	246224	2.55284e+06	377775	296902	2.82548e+06
ACar 11:0	2.30122e+06	5.11179e+06	5.2771e+06	2.88363e+06	3.49885e+06	903135	7.98352e+06	5.43724e+06	1.99849e+06	1.70104e+06	1.08789e+06	2.94902e+06	2.17292e+06	5.60113e+06	4.18584e+06	6.4021e+06	3.31311e+06	3.23612e+06	3.64761e+06	1.45266e+06	2.69915e+06
Palmitoylcarnitine	7.01097e+08	8.28015e+08	1214495086	1106032803	7.96159e+08	9.72036e+08	6.01662e+08	1147753231	1009493744	1544786337	5.02226e+08	1008038275	1230080886	1210968817	1055712727	1230361621	1195232635	1007133704	8.42069e+08	1021060003	9.50033e+08
Stiripentol	6.93386e+06	6.98948e+06	7.68151e+06	9.37343e+06	8.23553e+06	6.83312e+06	6.61667e+06	6.55727e+06	7.52081e+06	8.32039e+06	6.10976e+06	8.82646e+06	4.87169e+06	13685697	6.97003e+06	8.76453e+06	1.17041e+07	7.09718e+06	1.28605e+07	4.69239e+06	1.02372e+07
indole-5,6-quinone	1.52197e+06	2.47676e+06	2.73989e+06	2.28446e+06	5.13257e+06	1.08045e+06	913066	1.19752e+06	1.71185e+06	2.0893e+06	858579	1.90846e+06	1.14529e+06	5.26487e+06	1.30803e+06	872101	987304	1.42193e+06	1.18847e+06	1.28213e+06	1.11814e+06
13,14-Dihydro prostaglandin E1	62928520	6.09664e+07	1.07785e+08	5.93252e+07	5.54623e+07	4.19312e+07	2.41724e+07	2.06063e+08	9.25168e+07	1.05636e+08	4.72011e+07	6.09214e+07	3.13237e+07	8.89096e+07	1.12671e+08	8.13872e+07	7.74149e+07	9.63122e+07	6.57656e+07	7.41834e+07	9.06885e+07
Lysopc 20:0	1.14875e+07	1.48566e+07	1.87506e+07	1.02994e+07	1.0293e+07	1.12445e+07	1.01032e+07	1.06213e+07	1.09372e+07	1.5081e+07	5.73921e+06	1.72304e+07	2.31764e+07	1.14087e+07	1.715e+07	1.51212e+07	1.95356e+07	1.96671e+07	1.51249e+07	2.90088e+07	1.67174e+07
nor-6α-Οxycodol	1.31757e+07	9.53872e+06	1.00668e+07	8.71046e+06	8.58872e+06	1.44996e+07	9.07453e+06	8.62225e+06	1.54009e+07	1.05072e+07	5.5284e+06	8.35933e+06	8.8597e+06	2.27036e+06	5.24452e+06	1.29991e+07	1.21553e+07	1.09392e+07	9.87492e+06	1.41238e+07	6.21234e+06
L-Threonine	4.77768e+07	5.72479e+07	4.42551e+07	3.67539e+07	5.60242e+07	5.0868e+07	7.66313e+07	7.41083e+07	7.31841e+07	5.23713e+07	4.31586e+07	5.41696e+07	4.76522e+07	6.55393e+07	7.60362e+07	6.17426e+07	5.67465e+07	5.19327e+07	5.3606e+07	7.52586e+07	7.38107e+07
9-Oxo-ODE	5.19047e+07	1.22381e+08	1.35738e+08	2.67965e+08	428361428	3.72788e+07	3.15158e+08	8.33547e+07	125034429	1.38662e+08	9.55991e+07	2.77747e+08	2.27629e+08	1.75917e+08	9.15402e+07	1.34332e+08	4.17458e+08	1.28694e+08	8.90434e+07	7.95688e+07	3.14301e+08
3-amino-2-phenyl-2H-pyrazolo[4,3-c]pyridine-4,6-diol	2.71432e+06	4.33237e+06	8.02198e+06	3.0192e+06	2.3685e+06	2.13275e+06	1.50162e+06	1.64621e+06	2308667	1.67425e+06	1.67138e+06	5.62185e+06	2.25786e+06	1.52321e+06	1.63009e+06	1.33153e+06	2.05958e+06	2.25451e+06	2.06007e+06	2.95506e+06	6.31786e+06
Diphenylamine	5.90515e+06	5.19893e+06	4.54813e+06	5.13171e+06	4.36269e+06	6.36218e+06	6.26811e+06	5.04063e+06	6.08415e+06	4.81558e+06	7.13787e+06	4.49076e+06	3.85548e+06	2.48154e+06	4.45817e+06	4.77494e+06	4.36207e+06	3.02952e+06	2.84515e+06	3.76986e+06	2.25242e+06
4-Guanidinobutanoic acid	2.65672e+06	4.07225e+06	3.88662e+06	4.396e+06	5.47371e+06	4.31123e+06	2.44292e+06	3.61605e+06	4.64078e+06	3.49674e+06	3.29961e+06	3.35363e+06	4.80359e+06	7.48659e+06	2.90467e+06	3.02643e+06	2.86453e+06	2.91115e+06	3.0195e+06	5.22622e+06	2.85439e+06
Gly-Phe	807234	1.11694e+06	1.06577e+06	1.01721e+06	955692	2.79775e+06	2.07242e+06	1.98732e+06	2.16124e+06	1.34291e+06	2.10199e+06	1.58374e+06	1.19573e+07	792721	1.88692e+06	1.84139e+06	1.27164e+06	1.67628e+06	980697	5.76159e+06	1.65365e+06
Nicotinamide N-oxide	5.97912e+06	5.88768e+06	4.1051e+06	6.44999e+06	3.53612e+06	3.80144e+06	2.3419e+06	4.3878e+06	3.33663e+06	3.97947e+06	2.87121e+06	3.21954e+06	3.44456e+06	3.08092e+06	3.56724e+06	4.21942e+06	3.22816e+06	6.14541e+06	3.22994e+06	3.92544e+06	4.48268e+06
PC (18:1/19:2)	1.35902e+07	1.0867e+07	5.66385e+06	1.83372e+07	5.8205e+06	4.65506e+06	2.80639e+06	1.8168e+06	2.54516e+06	1.89105e+06	1.58168e+06	1.01262e+06	2.86288e+06	2.04928e+06	1.11227e+06	844430	6.34309e+06	6.16066e+06	1.10694e+07	2.76418e+06	1.60194e+06
N-(4-butyl-2-methylphenyl)-N'-[4-(4-methylpiperazino)phenyl]urea	3.29051e+06	5.35942e+06	8.19578e+06	3.29914e+06	5.34273e+06	1.9252e+06	2.68047e+07	5.28214e+06	2.634e+06	2.59455e+06	1.21265e+06	3.76449e+06	994409	1.49973e+07	6.25234e+06	7.6322e+06	1.29105e+07	8.76868e+06	8.3271e+06	1.39029e+06	5.69813e+06
Guanosine monophosphate	6.62404e+06	6.83483e+06	7.03808e+06	6.09502e+06	9.72909e+06	7.7235e+06	8.45089e+06	9.2292e+06	9.69032e+06	7.46656e+06	5.34971e+06	1.03942e+07	9.60494e+06	6.13205e+06	8.41983e+06	1.07313e+07	1.32015e+07	5.47667e+06	8.27006e+06	8.42264e+06	1.52666e+07
PC (20:3e/22:6)	9.98102e+06	1.0789e+07	1.5283e+07	1.18506e+07	1.43941e+07	811903	2.65407e+06	1.50562e+07	1.74843e+07	1.30993e+07	6.55684e+06	1.38401e+07	6.40047e+06	1.68651e+07	1.65014e+07	1.47597e+07	6.29546e+06	1.61863e+07	1.43657e+07	6.84514e+06	1.79803e+07
PC (17:2/18:5)	977743	5.25272e+06	3.80396e+06	3.46511e+06	3.42909e+06	4.34677e+06	2.80455e+06	4.09393e+06	4.10179e+06	4.53625e+06	2.17777e+06	3.21887e+06	3.82335e+06	1.93303e+06	1.25956e+06	7.70764e+06	4.78116e+06	2.18362e+06	4.24523e+06	4.49396e+06	3.27583e+06
PC (20:1/22:6)	714856	497557	995606	354964	1.16253e+06	216834	246596	919255	1.25344e+06	438221	467673	970696	209748	1.38342e+06	2.24918e+06	1.36995e+06	586059	2.47092e+06	866696	537547	1.6377e+06
ACar 19:1	2.08505e+06	3.67008e+06	5.74021e+06	3.82142e+06	3.49981e+06	5.20739e+06	2.16263e+06	4.3478e+06	3.84278e+06	6.42053e+06	2.15436e+06	3.29692e+06	3.80586e+06	4.19927e+06	4.071e+06	4.40848e+06	4.28657e+06	3.43986e+06	3.07194e+06	5.05406e+06	3.48622e+06
PC (22:4/22:5)	2.43252e+06	1.89912e+06	2.89926e+06	2.2288e+06	3.47576e+06	2.1133e+06	1.68494e+06	3.69129e+06	6.32448e+06	1.88876e+06	1.99944e+06	3.56088e+06	2.06831e+06	3.19539e+06	5.10301e+06	3.7256e+06	642038	4.16855e+06	3.43001e+06	3.21654e+06	4.82874e+06
6-Methylquinoline	223000314	3.66878e+08	200666826	2.90664e+08	3.86629e+08	4.75987e+08	3.80483e+08	3.11126e+08	3.27979e+08	2.45579e+08	2.71149e+08	2.78078e+08	2.12742e+08	2.64397e+08	3.21397e+08	3.58244e+08	1.92528e+08	2.42166e+08	2.90809e+08	3.74281e+08	3.36487e+08
LSD-d3	100467	340958	457450	1.07198e+06	295505	80061.2	136841	439387	268070	1.03682e+06	102886	188852	92668.5	121155	135580	174065	134750	534105	108610	162026	447482
1-(2-furyl)pentane-1,4-dione	204124	246379	257413	398273	952995	238016	225298	276810	1.07491e+06	1.0473e+06	300291	899755	695421	734516	216452	149471	261112	184529	207829	800881	321249
Epitestosterone	9.97922e+06	8.1783e+06	5.69847e+06	1.09386e+07	6.41822e+06	5.71168e+06	5.0148e+06	4.05852e+06	3.24191e+06	3.41291e+06	3.02733e+06	4.44254e+06	4.41888e+06	4.34573e+06	3.65154e+06	3.59989e+06	5.79684e+06	6.25908e+06	7.08282e+06	5.19049e+06	6.23422e+06
2-(3,4-dimethoxyphenyl)quinoline	149020	154812	184655	167979	175724	133478	123347	2.78305e+06	135837	389015	116879	133586	122287	130931	1.98677e+06	161522	358049	215485	214439	172796	166852
PC (16:0e/18:3)	3.22767e+07	1.65918e+07	3.66841e+07	1.88714e+07	1.39887e+07	2.06544e+07	2.90216e+07	2.1859e+07	1.96235e+07	1.95194e+07	3.58087e+07	1.60948e+07	2.48458e+07	2.64197e+07	4.04136e+07	2.47166e+07	2.68284e+07	4.46994e+07	5.53352e+07	4.33298e+07	2.73314e+07
PC (22:6e/18:5)	243890	274461	328158	265821	285967	294057	247945	305247	245243	268218	263819	309460	353600	2.18091e+06	323287	264360	6.9766e+06	263621	3.85875e+06	353011	6.05537e+06
N-(4-fluorophenyl)-N'-(2-piperidinophenyl)urea	1.56268e+06	8.39826e+06	827944	3.46391e+06	1.60648e+06	1.32812e+07	1.55419e+06	521855	792199	745204	659163	1.82111e+06	1.52169e+06	5.55217e+06	2.04323e+06	1.94352e+06	2.31607e+06	1.13926e+07	4.09077e+06	4.19532e+06	2.04094e+07
RLH	1.15318e+07	6.09776e+06	6.09312e+06	9.2618e+06	4.55737e+06	5.10395e+06	2.72315e+06	3.02987e+06	3.31773e+06	2.80028e+06	1.75925e+06	2.98343e+06	3.37894e+06	3.53136e+06	4.06288e+06	3.48268e+06	1.69822e+07	1.79855e+07	1.5507e+07	6.87043e+06	6.77499e+06
PS (20:3/20:3)	1.05842e+07	9.95943e+06	6.10425e+06	1.72754e+07	5.57586e+06	5.82752e+06	6.37914e+06	5.43405e+06	5.89549e+06	3.24956e+06	6.70964e+06	4.92038e+06	7.60815e+06	4.93023e+06	3.98007e+06	2.92027e+06	9.29493e+06	5.45785e+07	4.26953e+07	5.31956e+06	6.30862e+06
2,4-dihydroxyheptadec-16-en-1-yl acetate	1.87898e+07	1.33057e+07	2.90374e+07	2.87735e+07	2.95513e+07	4.08931e+06	4.8108e+06	1.20653e+07	2.17774e+07	2.72967e+07	9.36907e+06	3.74853e+07	6.41632e+06	2.59396e+07	4.26125e+07	1.12064e+07	1.02513e+07	3.6181e+07	1.23282e+07	5.45788e+06	3.70838e+07
N-Acetyl-L-leucine	866559	720490	1.86408e+06	1.20213e+06	1.59155e+06	1.19805e+06	1.06291e+06	767656	5.6641e+06	4.52487e+06	1.44087e+06	2.83399e+06	2.18614e+06	1.67233e+06	2.50434e+06	1.28814e+06	1.57248e+06	2.04073e+06	1.25907e+06	2.0042e+06	3.15525e+06
8-Aminooctanoic acid	520365	803692	943402	892231	793192	746617	530736	1.00428e+06	1.07447e+06	1.25513e+06	599790	1.45852e+06	1.08758e+06	1.31905e+06	631117	628793	1.22762e+06	1.23337e+06	1.10295e+06	705106	1.01803e+06
N-Formylkynurenine	1.20772e+06	1.64741e+06	1.00954e+06	1.39639e+06	1.26537e+06	1.63442e+06	1.99436e+06	1.89384e+06	1.55593e+06	1.40606e+06	1.59204e+06	1.85562e+06	1.30595e+06	1.52014e+06	1.94139e+06	2.46815e+06	1.55583e+06	1.75267e+06	1.75076e+06	1.90688e+06	2.31375e+06
PE (17:1/17:1)	1.75736e+08	1.52664e+08	1.4294e+08	1.28014e+08	2.19013e+08	1.16122e+08	180521178	1.85028e+08	1.54752e+08	1.53644e+08	2.04064e+08	1.43318e+08	7.94687e+07	1.8455e+08	1.81036e+08	1.36024e+08	1.42241e+08	126528911	1.88385e+08	1.18414e+08	1.54733e+08
PC (18:4/18:5)	1.22654e+06	978323	1.35629e+06	414228	2.01093e+06	425683	354117	1.32991e+06	1.94225e+06	1.39989e+06	923086	1.98812e+06	515262	711349	1.51721e+06	1.08043e+06	791339	933737	1.42624e+07	464548	1.89531e+06
5-(tert-butyl)-2-methyl-N-(5-methyl-3-isoxazolyl)-3-furamide	1.05531e+06	3.26595e+06	1.80341e+06	1.63186e+06	1.96299e+06	1.65409e+06	3.09358e+06	2.10193e+06	2.37304e+06	2.23073e+06	1.26616e+06	2.53412e+06	1.71955e+06	3.15444e+06	2.50985e+06	2.71723e+06	2.14961e+06	1.69307e+06	1.97145e+06	3.84934e+06	2.66899e+06
3-(3,4-Dihydroxyphenyl)-2-Methylalanine	4.58161e+06	5.04941e+06	4.24477e+06	2.80577e+06	3.42043e+06	7.06208e+06	3.35866e+06	4.324e+06	6.30726e+06	4.21836e+06	3.46094e+06	5.85912e+06	3.48358e+06	5.47925e+06	4.58376e+06	4.56906e+06	5.82652e+06	4.77093e+06	3.68519e+06	4.68554e+06	4.17463e+06
LysoPE 18:2	4.6673e+06	6.11433e+06	6.5327e+06	8.75021e+06	5.02617e+06	5.4102e+06	6.07904e+06	4.49354e+06	3.56852e+06	7.70345e+06	1.80007e+06	4.03052e+06	2.04855e+07	2.06195e+07	3.5986e+06	4.33788e+06	6.76033e+06	5.03108e+06	2.22804e+07	7.99246e+06	5.11356e+06
(+)-ar-Turmerone	1.09017e+07	9.94589e+06	1.45753e+07	1.69952e+07	1.9034e+07	5.1962e+06	4.81497e+06	1.14535e+07	9.52703e+06	1.69169e+07	8.20727e+06	1.97983e+07	5.16311e+06	1.54008e+07	1.30651e+07	1.19645e+07	8.55674e+06	1.98356e+07	1.5484e+07	7.44498e+06	1.83419e+07
ACar 7:0	712156	1.35945e+06	724208	1.70435e+06	1.26741e+06	2.1965e+06	1.22821e+06	1.69951e+06	387685	540096	452306	1.15028e+06	876284	1.50733e+06	414597	1.44299e+06	611793	973612	612942	1.32084e+06	627941
PC (22:4e/22:6)	6.15268e+06	7.97042e+06	1.02394e+07	5.54995e+06	7.95845e+06	3.02707e+06	1.84534e+06	2.38576e+07	7.18028e+06	6.84687e+06	6.02278e+06	5.47621e+06	3.60323e+06	6.68501e+06	1.72013e+07	1.29366e+07	2.30227e+06	5.90203e+06	4.08761e+06	2.96941e+06	7.52895e+06
GRH	2.52555e+06	6.89754e+06	6.87554e+06	4.67897e+06	3.39527e+06	2.08054e+06	1.27537e+07	6.7407e+06	2.57499e+06	4.99149e+06	1.49573e+06	3.27262e+06	4.40946e+06	9.43495e+06	6.52254e+06	9.50623e+06	4.97372e+06	5.89397e+06	8.85016e+06	2.98225e+06	4.3028e+06
7α-Hydroxytestosterone	6.85974e+06	6.71195e+06	7.22904e+06	3.69088e+06	5.49285e+06	2.23971e+06	2.05113e+06	4.18283e+06	6.76739e+06	8.90948e+06	3.60086e+06	5.16414e+06	2.98839e+06	4.96876e+06	6.48519e+06	6.16746e+06	3.51916e+06	6.29162e+06	5.15029e+06	2.53871e+06	6.29636e+06
PC (22:5e/22:6)	899691	2.22447e+06	4.32713e+06	889464	740180	1.3948e+07	2.45465e+06	1.00313e+06	9.39842e+06	1.30764e+06	2.59279e+06	1.02842e+06	2.27458e+06	926761	1.1077e+06	2.84068e+06	9.29712e+06	1.03669e+06	1.04301e+06	5.65433e+06	1.91881e+06
Norharman	603971	606154	682565	792337	2.4818e+06	336778	340257	432795	544686	1.15739e+06	329310	458998	398604	3.90097e+06	654472	348969	241722	480214	431167	669380	271762
N-(2,3-dihydro-1H-inden-2-yl)-4-hydroxybutanamide	2.78754e+06	2.72543e+06	6.19608e+06	1.05175e+07	4.69756e+06	249562	238813	4.52512e+06	4.49267e+06	1.08792e+07	861262	4.98506e+06	259588	1.57529e+06	4.02751e+06	1.5283e+06	499450	9.86923e+06	1.11626e+06	431628	1.41675e+07
PC (9:0/9:0)	5.84015e+06	6.75968e+06	1.69497e+07	1.36408e+07	1.49547e+07	1.7694e+06	2.34359e+06	9.45334e+06	9.17592e+06	1.36385e+07	3.78665e+06	1.22351e+07	2.88917e+06	1.42024e+07	1.71156e+07	5.30736e+06	3.60899e+06	1.49501e+07	6.4578e+06	4.61154e+06	1.38844e+07
PC (17:2/16:4)	4.56568e+06	4.79998e+06	8.88298e+06	8.16638e+06	8.51777e+06	1.07617e+06	849487	6.97999e+06	7053493	1.38676e+07	3.93638e+06	8.65854e+06	1.16197e+06	6.1371e+06	6.74671e+06	7.87887e+06	1.97464e+06	1.02865e+07	4.713e+06	1.27099e+06	7.68081e+06
Oleoyl ethanolamide	2.3997e+07	2.94835e+07	3.38696e+07	2.62701e+07	1.64824e+07	2.27567e+07	2.48153e+07	1.95849e+07	2.27551e+07	2.37946e+07	1.26156e+07	1.73442e+07	1.38015e+07	1.44823e+07	1.09099e+07	1.72862e+07	3.0669e+07	1.46973e+07	1.06064e+07	1.545e+07	1.75606e+07
Pyridoxamine	1.12853e+06	1.55156e+06	1.53624e+06	1.72485e+06	1.49089e+06	1.39191e+06	1.25406e+06	1.42806e+06	1.75514e+06	1.35862e+06	1.45827e+06	1.37959e+06	1.60274e+06	2.15993e+06	921702	1.12441e+06	1.17356e+06	1.26408e+06	1.0062e+06	1.21472e+06	1.23552e+06
5,7-dihydroxy-2-phenyl-4H-chromen-4-one	702484	4.27942e+06	2.31915e+06	2.52192e+06	959505	659403	500885	6.42782e+06	1.36364e+07	3.66842e+06	2.52577e+06	1.32004e+07	3.35285e+07	4.05141e+07	1.7785e+06	610902	2.23929e+06	1.18177e+06	500476	1.63837e+06	1.14262e+06
PC (14:0/14:0)	5.3956e+06	3.42207e+06	6.70826e+06	7.75506e+06	5.5894e+06	4.02569e+06	3.38356e+06	4.53417e+06	6.71286e+06	8.8363e+06	7.75617e+06	4.96321e+06	5.20626e+06	1.09453e+07	5.55228e+06	6.01741e+06	3.6005e+06	5.36711e+06	4.22475e+06	3.70753e+06	9.05092e+06
(2E)-6-hydroxy-2-methyl-6-(4-methylphenyl)hept-2-enoic acid	6.66871e+06	7.15432e+06	8.9195e+06	1.08334e+07	6.62237e+06	6.60129e+06	7.47905e+06	6.71415e+06	5.38995e+06	9.64455e+06	3.52439e+06	5.66268e+06	8.75723e+06	6.62708e+06	5.05157e+06	6.64803e+06	9.77313e+06	6.37962e+06	4.59192e+06	9.38218e+06	8.1766e+06
PC (22:4e/20:2)	663752	223674	381286	200828	373977	345046	2.26152e+06	214017	215585	245433	215146	2.01142e+06	627827	206033	220918	236123	304665	193864	222313	215444	214820
6α-Naltrexol	1.62185e+07	1.14664e+07	1.3241e+07	8.02354e+06	1.05169e+07	2.22458e+07	1.08938e+07	1.07738e+07	1.99437e+07	1.18037e+07	6.08661e+06	1.17085e+07	1.81205e+07	7.47907e+06	1.41059e+07	1.66262e+07	1.55766e+07	1.31188e+07	1.10661e+07	2.59961e+07	1.37094e+07
trans-2-Butene-1,4-dicarboxylic Acid	3.28951e+06	5.05468e+06	4.74694e+06	4.49818e+06	6.18822e+06	5.20537e+06	4.70021e+06	3.80146e+06	5.05755e+06	4.67539e+06	3.44061e+06	4.44341e+06	4.00048e+06	5.32591e+06	3.94086e+06	4.12141e+06	2.78249e+06	3.81533e+06	3.29029e+06	5.47153e+06	3.78231e+06
3-(methylsulfonyl)-2H-chromen-2-one	6.68448e+06	1.09047e+07	9.6164e+06	8.65286e+06	1.29533e+07	8.87112e+06	1.08899e+07	7.9436e+06	7.31007e+06	5.66866e+06	3.29038e+06	7.55537e+06	1.04126e+07	1.54386e+07	2.12879e+06	2.05674e+06	4.30623e+06	2.07296e+06	2.54568e+06	9.77817e+06	1.12274e+06
PC (18:2e/18:1)	3.36275e+07	1.8849e+07	3.95223e+07	2.10405e+07	2.9295e+07	3.31542e+07	2.87245e+07	3.1018e+07	2.81996e+07	1.79573e+07	4.44956e+07	3.2445e+07	8.37786e+06	1.85016e+07	1.98415e+07	2.32507e+07	2.37825e+07	1.56665e+07	1.18818e+07	2.25345e+07	1.61555e+07
2-[(3S)-1-Benzyl-3-pyrrolidinyl]-1-methyl-1H-benzimidazole	3.26699e+07	2.77697e+06	880703	1.27885e+06	1.01444e+06	3.50367e+07	586849	4.12086e+07	4.66221e+07	1.0497e+06	1.20342e+06	829705	873390	980316	8.13941e+07	4.69994e+06	552809	4.461e+06	792826	1.04002e+08	8.02062e+06
Cafestol	2.88419e+07	3.93426e+07	7.17267e+07	4.63036e+07	1.91889e+07	5.5003e+07	4.33056e+07	2.86141e+07	3.18087e+07	4.97588e+07	2.16698e+07	3.11297e+07	3.0528e+07	2.74626e+07	5.90144e+07	5.8651e+07	2.61114e+07	3.99906e+07	5.31891e+07	2.93501e+07	3.85823e+07
PC (14:1e/22:2)	3.58396e+06	3.37662e+06	7.08312e+06	3.57408e+06	5.66885e+06	4.289e+06	5.65721e+06	4.28443e+06	5.64103e+06	3.41593e+06	6.21898e+06	6.77797e+06	7.1677e+06	636355	3.69036e+06	2.78259e+06	5.63938e+06	8.03966e+06	1.17484e+07	7.78119e+06	9.5586e+06
SM (d14:0/18:2)	1.96097e+06	1.17116e+06	2.60322e+06	3.43174e+06	2.15542e+06	3.2483e+06	2.50691e+06	2.85295e+06	3.45298e+06	3.42166e+06	8.15709e+06	2.20348e+06	5.1414e+06	6.23395e+06	2.33125e+06	3.70216e+06	4.72959e+06	6.07125e+06	4.53182e+06	2.20802e+06	1.00545e+07
3-(4-hydroxy-3-methoxyphenyl)propanoic acid	52424.4	63781.6	42662	92138.5	56128.8	31398.3	31724.6	286845	964075	342562	95685.4	138024	136650	412721	39778.4	35997.3	27563.6	32751.9	26098.9	31723	40677.3
5,7-dihydroxy-6-methoxy-2-phenyl-3,4-dihydro-2H-1-benzopyran-4-one	172089	971028	493553	1.2038e+06	372056	179404	119615	3.44709e+06	6.95888e+06	5.39661e+06	2.43534e+06	4.67577e+06	9.05113e+06	4.94937e+06	340607	206235	237136	374951	171242	236605	206752
ACar 22:0	2.72505e+06	6.4852e+06	7.79002e+06	9.76134e+06	7.11015e+06	6.35802e+06	5.08879e+06	1.00056e+07	7.51895e+06	1.86125e+07	5.25464e+06	8.3764e+06	1.13487e+07	7.01418e+06	4.46628e+06	5.6415e+06	1.03089e+07	1.14738e+07	6.53259e+06	6.55504e+06	9.52838e+06
4-(β-D-Glucopyranosyloxy)benzyl 4,5-dideoxy-3-C-methylpentonate	1.40365e+07	1.83438e+07	1.58314e+07	1.90005e+07	8.92841e+06	3.46864e+06	2.82189e+06	1.07182e+07	2.53455e+07	2.35501e+07	2.10216e+07	2.16544e+07	9.9731e+06	2.16524e+07	1.5034e+07	1.38227e+07	2.30213e+07	1.88293e+07	6.41254e+06	2.00615e+07	1.69667e+07
4-Acetamidobutyric Acid	2.10003e+07	3.6901e+07	2.47078e+07	2.16385e+07	2.74468e+07	2.16603e+07	2.63292e+07	2.59838e+07	2.79715e+07	1.81633e+07	1.47907e+07	2.19313e+07	1.9e+07	2.16545e+07	2.57524e+07	2.3221e+07	2.44572e+07	1.76063e+07	2.04885e+07	2.65481e+07	2.79247e+07
Kanosamine	1.268e+06	2.06145e+06	3.07449e+06	3.26497e+06	3.54407e+06	3.95024e+06	1.12319e+06	2.40564e+06	1.97954e+06	2.61979e+06	1.64099e+06	1.50996e+06	3.0957e+06	2.86851e+06	1.53421e+06	2.35643e+06	2.19572e+06	2.08624e+06	2.26669e+06	3.32888e+06	1.64301e+06
16,16-Dimethyl prostaglandin A1	3.71141e+06	5.78259e+06	4.0191e+06	3.98724e+07	3.96061e+07	5.51264e+06	1.44694e+07	3.95884e+06	2.38492e+07	1.86577e+07	1.01485e+07	1.6214e+07	1.07617e+07	8.22607e+06	3.37893e+06	5.9272e+06	5.10173e+07	4.49407e+06	3.40079e+06	1.35317e+07	2.16551e+07
Azetidine-2-carboxylic acid	1.40477e+07	1.58261e+07	1.56022e+07	1.28592e+07	1.34646e+07	1.5108e+07	1.62501e+07	2.09379e+07	2.21069e+07	1.58367e+07	6.54022e+06	1.70533e+07	1.25291e+07	1.87795e+07	2.2471e+07	1.26623e+07	1.1028e+07	1.74445e+07	1.79029e+07	1.48552e+07	1.95664e+07
Dl-2-Amino-3-phosphonopropionic acid	4.8485e+06	2.69974e+06	2.99727e+06	3.67658e+06	3.24632e+06	6.49418e+06	7.21501e+06	1.66639e+06	1.53105e+06	1.85196e+06	1.41561e+06	2.28326e+06	2.14454e+06	4.41652e+06	1.05582e+06	1.46105e+06	2.16815e+06	2.3632e+06	1.32875e+06	2.70185e+06	1.59837e+06
SM (d20:2/15:0)	1.90913e+06	1.62513e+06	2.39593e+06	1.80247e+06	1.91515e+06	3.15141e+06	1.88484e+06	1.49452e+06	3.56185e+06	2.30907e+06	4.58333e+06	1.20367e+06	2.63078e+06	2.73901e+06	2.61896e+06	2.4737e+06	2.68484e+06	3.30872e+06	4.39761e+06	2.87855e+06	3.34587e+06
Sphingosine (d18:1)	3.50739e+08	3.00324e+08	5.15905e+08	2.67174e+08	3.04123e+08	7.75735e+08	3.94644e+08	3.65013e+08	4.87269e+08	4.95462e+08	243533365	2.51129e+08	3.10413e+08	3.94372e+08	235100000	249428791	5.44123e+08	3.52876e+08	3.51748e+08	5.93102e+08	3.41022e+08
Oleandomycin	2.14415e+06	1.20392e+06	3.47564e+06	2.8296e+06	3.02583e+06	376758	431698	1.9341e+06	2.07834e+06	2.66559e+06	929829	1.42598e+06	522280	2.8308e+06	2.60475e+06	1.22765e+06	692198	4.52929e+06	2.97643e+06	500403	3.60299e+06
Thromboxane B1	504094	903100	928181	1.02251e+06	1.09391e+06	311274	630873	854615	772888	1.01241e+06	436856	650605	749413	1.03843e+06	938613	1.1161e+06	738774	1.29539e+06	1.05764e+06	520407	916748
1-(4-butylphenyl)-3-(dimethylamino)propan-1-one hydrochloride	474626	406948	576407	776645	624771	300813	288275	689261	506016	991413	227917	1.018e+06	279337	733422	424098	403365	184182	1.12184e+06	907425	262505	1.67174e+06
PC (8:0/9:0)	5.23465e+06	5.77037e+06	5.46648e+06	4.35023e+06	3.77327e+06	3.72725e+06	4.4693e+06	4.60549e+06	5.0974e+06	5.89595e+06	3.0273e+06	4.88268e+06	3.92745e+06	4.06757e+06	3.53124e+06	3.42746e+06	3.88634e+06	4.40703e+06	4.02901e+06	3.98921e+06	5.31838e+06
L-(-)-alpha-Amino-epsilon-Caprolactam	3.8201e+06	5.35767e+06	6.06716e+06	4.72945e+06	5.69921e+06	4.80404e+06	5.69736e+06	7.1049e+06	7.40058e+06	6.35596e+06	4.48258e+06	4.69655e+06	5.45941e+06	5.91481e+06	6.12551e+06	5.98224e+06	6.16378e+06	4.7262e+06	7.2333e+06	6.05442e+06	6.74402e+06
9-Oxo-10(E),12(E)-octadecadienoic acid	1.06216e+07	1.15691e+07	1.22643e+07	1.30042e+07	1.50946e+07	1.07916e+07	1.00896e+07	1.1193e+07	1.78082e+07	1.55321e+07	7.49512e+06	1.37579e+07	1.60632e+07	1.59657e+07	1.57452e+07	1.34603e+07	1.77285e+07	1.74386e+07	1.72417e+07	1.32038e+07	2.53261e+07
INK	345094	699756	496189	545380	447666	755771	1.175e+06	846705	1.45217e+06	560800	783658	707077	1.60056e+06	727056	900543	862391	615091	795580	669157	3.03109e+06	921092
PC (20:3/20:3)	4.04394e+08	5.37243e+08	1012766631	5.44544e+08	5.23984e+08	5.2684e+07	4.61091e+07	7.54373e+08	7.23006e+08	8.28337e+08	3.55745e+08	4.72479e+08	7.19437e+07	8.77315e+08	8.89208e+08	5.57618e+08	2.68541e+08	8.55386e+08	6.98397e+08	1.0424e+08	9.33721e+08
ACar 13:0	1.54555e+07	1.60878e+07	3.21488e+07	2.78507e+07	2.18738e+07	1.27945e+07	1.4959e+07	1.52476e+07	1.33675e+07	2.7761e+07	1.02523e+07	1.73381e+07	2.15535e+07	2.15911e+07	1.97706e+07	2.94408e+07	1.92774e+07	2.24738e+07	2.3977e+07	2.08797e+07	2.46947e+07
PC (16:0/17:1)	9.62781e+06	5.81912e+06	7.24125e+06	4.63144e+06	4.25369e+06	1.27239e+07	3.53346e+06	7.05739e+06	7.91245e+06	5.81324e+06	9.03076e+06	1.18636e+07	6.17364e+06	7.55513e+06	9.37871e+06	9.63278e+06	5.95543e+06	5.91814e+06	8.85231e+06	1.21608e+07	5.92267e+06
PC (14:1/14:1)	185902	195181	308030	214131	363780	178630	218069	181654	1.23332e+06	227272	179120	751578	206365	264864	1.88748e+06	251987	202267	218688	844465	248806	956872
PC (16:1/16:1)	3.15714e+08	158877185	3.50138e+08	3.73511e+08	2.25532e+08	3.64132e+08	4.43552e+08	2.34534e+08	3.74298e+08	3.40443e+08	6.52401e+08	1.62394e+08	4.53275e+08	3.97842e+08	2.65921e+08	391158271	508199665	3.48674e+08	4.17483e+08	3.81785e+08	5.55444e+08
DL-Arginine	2.01984e+08	2.56149e+08	2.52521e+08	2.84091e+08	3.61851e+08	2.51656e+08	3.37929e+08	4.12623e+08	3.93187e+08	3.26748e+08	2.41504e+08	3.42156e+08	2.33795e+08	3.39598e+08	3.74153e+08	3.2193e+08	3.07187e+08	2.76838e+08	3.18654e+08	4.14578e+08	4.15e+08
α-Aspartylphenylalanine	3.18484e+06	3.77697e+06	4.62215e+06	4.63411e+06	5.06103e+06	3.48256e+06	3.32031e+06	6.7252e+06	5.17927e+06	8.28685e+06	3.59582e+06	1.08437e+07	4.43208e+06	7.6745e+06	6.3342e+06	6.56583e+06	3.98088e+06	3.40275e+06	6.68181e+06	5.44998e+06	5.68059e+06
13,14-dihydro-15-keto Prostaglandin A2	4.68163e+07	7.14797e+07	7.97786e+07	133287838	9.50791e+07	1.29682e+08	6.47565e+07	8.7326e+07	5.17643e+07	8.06551e+07	3.83438e+07	5.90582e+07	3.13977e+07	7.9423e+07	7.54792e+07	1.0522e+08	1.35259e+08	6.90303e+07	8.45741e+07	9.41918e+07	9.8158e+07
Dihydrokawain	7.01293e+06	6.08639e+06	7.07077e+06	5.78797e+06	4.01885e+06	3.12755e+06	8.52065e+06	5.77425e+06	7.55099e+06	6.55609e+06	4.93931e+06	4.3259e+06	2.07714e+06	1.07699e+07	3.62109e+06	7.20403e+06	1.28035e+07	5.52786e+06	6.40626e+06	2.58816e+06	6.57357e+06
Glu-Val-Phe	1.25971e+06	1.72479e+06	810955	1.27386e+06	2.06427e+06	2.23861e+06	3.22364e+06	1.06951e+06	1.52045e+06	1.27791e+06	1.32042e+06	1.75948e+06	1.24204e+07	1.16604e+06	1.63108e+06	1.92785e+06	1.03906e+06	2.11999e+06	2.52483e+06	1.35459e+07	1.90658e+06
N-Acetyl-DL-phenylalanine	193432	220255	238220	247151	254997	223222	154630	367210	1.12418e+06	446859	217212	428672	395686	368374	225391	187838	162999	179579	167187	370258	270021
Obscurolide A1	151035	313764	271631	827210	386457	85296.2	97095.5	661308	567086	993012	109342	508185	95278.7	271763	229969	199891	91531.9	803143	143834	135022	669256
Sedanolide	1.46562e+07	1.41027e+07	7.66746e+06	1.52041e+07	1.57562e+07	4.40097e+06	4.12242e+06	1.10884e+07	1.08394e+07	1.37348e+07	6.86951e+06	1.61563e+07	5.24159e+06	1.73569e+07	1.40198e+07	6.97985e+06	8.71648e+06	1.40294e+07	2.54811e+07	4.20335e+06	1.13645e+07
Ergosta-5,7,9(11),22-Tetraen-3-beta-Ol	2.38722e+06	844776	2.41932e+06	1.31386e+06	1.43923e+06	1.04512e+06	673822	1.18666e+06	1.01159e+06	854379	328231	777831	956738	842461	680009	795762	3.23328e+06	1.14326e+06	788334	492361	562232
Ochratoxin A	235741	330614	303406	287185	277796	248654	262602	3.61852e+06	4.01175e+06	4.88048e+06	2.14274e+06	4.63639e+06	3.63596e+06	5.33301e+06	337181	775364	285673	312030	329652	267957	274082
PC (11:0/11:0)	502988	909890	1.40339e+06	788901	1.27906e+06	167948	146072	1.27265e+06	1.01545e+06	949579	973902	1.1561e+06	261233	1.86912e+06	1.1927e+06	1.25321e+06	463047	1.41642e+06	1.38282e+06	164551	1.37042e+06
1-(4-methoxyphenyl)propane-1,2-diol	3.41589e+06	1.37894e+07	3.02997e+06	3.84965e+06	2.93382e+06	2.222e+06	4.48192e+06	2.5658e+06	3.0946e+06	3.06597e+06	1.28273e+06	2.88717e+06	3.08188e+06	5.4001e+06	3.14738e+06	3.08311e+06	3.51152e+06	3.54544e+06	3.03786e+06	6.25375e+06	3.23791e+06
Pyridoxine O-Glucoside	68323.6	229569	167333	144167	661221	217415	148785	126995	270182	331143	119666	88605.9	159969	1.07518e+06	232093	135232	136067	140044	81691.2	565002	76851.7
3,4-Dimethoxy-α-pyrrolidinopentiophenone	5.72581e+06	2.80982e+06	5.74229e+06	1.09819e+07	6.91774e+06	1.88347e+06	2.43079e+06	7.73034e+06	1.02048e+07	1.53129e+07	4.4364e+06	8.75035e+06	5.43097e+06	2.03755e+07	1.43599e+07	3.84596e+06	4.3763e+06	1.12929e+07	2.22148e+07	5.26005e+06	9.69589e+06
Kahweol	4.99252e+07	4.78487e+07	4.32572e+07	1.24385e+08	7.54647e+07	6.6657e+07	4.51448e+07	1.14184e+07	1.89679e+07	1.9558e+07	7.85599e+06	2.34297e+07	4.58889e+06	2.99027e+07	2.99807e+07	4.5894e+07	4.08984e+07	4.48738e+07	4.98771e+07	2.3747e+07	4.09754e+07
6-Keto-prostaglandin f1alpha	127753	477073	387411	487234	329384	122587	553142	160489	241501	197136	157222	326085	231401	162771	297998	452729	1.51113e+06	263709	181818	196102	424275
11-α-Hydroxy-17-methyltestosterone	1.52169e+08	1.40142e+08	147101927	3.55153e+07	3.95656e+07	1.03542e+08	5.08396e+08	1.89876e+08	1.90491e+07	2.08409e+07	1.38973e+07	2.12074e+07	1.52551e+07	4.79905e+08	1.49753e+08	1.75219e+08	1.93774e+08	9.37683e+07	2.51981e+08	2.20934e+07	3.36379e+07
2-Phenylglycine	4.41944e+06	5.60793e+06	6.14047e+06	5.81644e+06	5.13852e+06	5.29819e+06	4.87027e+06	4.29213e+06	5.04263e+06	4.74191e+06	3.31843e+06	3.50491e+06	5.16742e+06	4.60754e+06	4.53504e+06	4.40079e+06	4.17606e+06	4.57098e+06	4.90296e+06	6.53182e+06	6.54911e+06
Prostaglandin B1	174269867	2.32103e+08	2.30113e+08	7.50087e+08	1238756635	2.25576e+08	1356499502	1.92065e+08	6.35849e+08	516512983	3.88036e+08	8.02263e+08	3.26099e+08	6.86844e+08	2.13599e+08	4.63922e+08	2974133376	3.16433e+08	3.2401e+08	593902681	1376801459
ACar 20:3	1.35949e+07	1.94418e+07	3.46456e+07	2.15955e+07	1.18321e+07	2.26852e+07	2.33961e+07	2.47068e+07	1.78085e+07	2.24597e+07	1.15204e+07	1.40307e+07	2.54591e+07	2.39559e+07	1.817e+07	3.60505e+07	1.95472e+07	1.46749e+07	1.37661e+07	2.57094e+07	1.19355e+07
PC (16:2/16:3)	459693	334381	1.63864e+06	1.38901e+06	1.00626e+06	328269	499837	1.23441e+06	706876	1.67399e+06	348097	1.32294e+06	388847	660772	470836	432421	328371	1.57331e+06	505358	364389	2.12989e+06
4-methoxy-6-[2-(4-methoxyphenyl)ethyl]-2H-pyran-2-one	709135	646818	1.14031e+06	806104	1.33161e+06	346181	255571	565067	984920	1.18203e+06	376823	2.122e+06	293898	1.36357e+06	1.09339e+06	492042	351670	1.59952e+06	1.38522e+06	349551	1.54909e+06
4-Phenylbutyric acid	5.81783e+06	8.3076e+06	7.25695e+06	2.70985e+07	4.27012e+07	9.11244e+06	5.45592e+07	7.55996e+06	2.41645e+07	1.79174e+07	1.39879e+07	2.92875e+07	1.52534e+07	2.25948e+07	6.30971e+06	1.41324e+07	1.033e+08	7.13276e+06	7.4614e+06	2.3468e+07	4.87803e+07
PC (16:2e/4:0)	1.80651e+08	3.34858e+08	4.09207e+08	2.88398e+08	1.64259e+08	3.11477e+08	4.46095e+08	1.4306e+08	1.52625e+08	1.14823e+08	1.29703e+08	1.3691e+08	4.44315e+08	1.60063e+08	1.27407e+08	1.50139e+08	1.93317e+08	1.4801e+08	9.68261e+07	4.01844e+08	1.54522e+08
Bz-RS-ISer(3-Ph)-Ome	72631.3	204938	302279	172072	1.32149e+06	172853	259001	760205	483830	605496	258185	683183	315299	1.50797e+06	642580	317319	226534	288929	368108	727321	180849
5,6-dimethyl-3-[5-(trifluoromethyl)pyridin-2-yl]-1,2,4-triazine	627516	887658	1.41633e+06	1.24229e+06	2.88132e+06	874085	571038	1.34969e+06	1.68905e+06	2.47817e+06	663200	1.30001e+06	863576	4.63867e+06	3.05076e+06	1.10129e+06	847136	1.89235e+06	1.48216e+06	2.0877e+06	1.08564e+06
PE (20:3/20:4)	3.91629e+07	7.55926e+07	1.52069e+08	1.71358e+08	9.51087e+07	1.6287e+07	4.55014e+06	9.11697e+07	8.19421e+07	178894915	1.8575e+07	1.48233e+08	3.1829e+07	1.5357e+08	1.40702e+08	3.37152e+07	1.6379e+07	1.54932e+08	1.5008e+08	4.42891e+07	1.67075e+08
C-8 Ceramide-1-phosphate	9.39582e+07	9.76109e+07	1.0537e+08	8.51348e+07	8.11737e+07	1.0523e+08	9.74126e+07	103289340	1.09568e+08	1.07088e+08	6.4961e+07	1.06945e+08	1.08714e+08	5.31094e+07	9.97619e+07	1.25097e+08	121762793	8.57431e+07	6.32853e+07	1.03859e+08	8.76408e+07
α-Linolenic acid	5.78329e+06	1.0416e+07	2.61358e+07	1.34239e+07	1.89167e+07	1.54369e+07	1.32936e+07	8.55947e+06	1.45982e+07	1.91785e+07	1.08777e+07	1.0067e+07	1.84933e+07	17714892	1.22856e+07	1.75124e+07	1.12121e+07	1.23075e+07	1.06428e+07	1.51755e+07	1.69028e+07
3b,7b-Dihydroxy-5-androsten-17-one	954347	2.05311e+06	1.16243e+06	2.11146e+06	1.34533e+06	1.02043e+06	1.24752e+06	1.21772e+06	1.42526e+06	982837	851042	1.79514e+06	792094	751794	702907	670186	880075	1.50078e+06	964991	867642	1.08042e+06
PC (22:6e/9:0)	1.71896e+07	1.02885e+07	1.31353e+07	1.54082e+07	14247718	1.66655e+06	658369	1.35314e+07	1.64895e+07	1.66091e+07	7.38401e+06	2.45509e+07	471281	3.34804e+07	2.57663e+07	9.63229e+06	1.72133e+06	1.72491e+07	2.58076e+07	2.60733e+06	3.04962e+07
5,8-dihydroxy-10-methyl-5,8,9,10-tetrahydro-2H-oxecin-2-one	1.60213e+06	4.58784e+06	2.80491e+06	2.59522e+06	3.87804e+06	5.67924e+06	2.19628e+06	2.12819e+06	5.49268e+06	3.57372e+06	1.66523e+06	5.63495e+06	2.95192e+06	3.55207e+06	3.91007e+06	5.2759e+06	2.89481e+06	5.12904e+06	3.87941e+06	1.799e+06	4.98649e+06
PC (20:1/20:2)	3.82966e+07	2.84298e+07	3.37272e+07	1.36137e+07	1.48809e+07	4.30649e+07	3.83646e+07	2.10258e+07	2.70304e+07	4.77185e+07	5.03742e+07	1.95556e+07	3.30685e+07	1.03616e+07	3.99937e+07	3.49348e+07	5.1028e+07	1.84638e+07	2.99451e+07	8.33801e+07	1.91145e+07
PC (16:0/17:2)	763266	684717	5.84683e+06	878539	1.27465e+06	1.0026e+06	712183	708166	1.05467e+06	983572	1.08314e+06	897825	903820	942751	3.1566e+07	1.1565e+06	1.15436e+06	1.50442e+06	1.36213e+06	1.49231e+06	1.32222e+06
4,4'-dimethoxy[1,1'-biphenyl]-2-carbonitrile	4.63216e+06	5.75908e+06	5.20573e+06	3.25844e+06	3.64794e+06	4.90757e+06	5.52887e+06	4.40844e+06	3.60522e+06	4.01363e+06	3.82089e+06	3.26089e+06	4.96762e+06	2.9751e+06	2.65807e+06	4.22786e+06	4.0402e+06	3.43365e+06	2.87354e+06	4.91348e+06	3.9109e+06
PC (16:2e/2:0)	6.215e+08	9.10792e+08	6.40229e+08	8.1524e+08	6.37962e+08	8.48732e+08	8.5531e+08	3.99615e+06	5.57728e+08	5.48361e+08	3.62661e+08	5.8783e+08	1050626241	6.12073e+08	4.72605e+08	6.48548e+08	6.59202e+08	5.0692e+08	4.71266e+08	1030533772	584619413
Oxaceprol	1.87946e+06	1.88129e+06	2.36297e+06	1.90522e+06	1.63712e+06	1.46036e+06	2.17458e+06	2.24834e+06	1.83924e+06	2.42639e+06	1.21012e+06	2.43657e+06	1.88143e+06	1.90531e+06	1.85325e+06	1.95738e+06	2.13572e+06	1.85252e+06	2.16458e+06	1.91395e+06	3.29369e+06
(1E)-5-hydroxy-1,7-diphenylhept-1-en-3-one	2.61574e+06	5.9954e+06	3.83498e+06	3.17945e+06	3.08321e+06	2.10462e+06	5.11898e+06	4.08702e+06	3.82937e+06	3.26345e+06	2.34365e+06	4.52534e+06	2.3461e+06	5.9951e+06	4.55555e+06	5.52498e+06	7.482e+06	3.24105e+06	3.92401e+06	4.63002e+06	4.94548e+06
PC (22:6e/22:6)	8.85806e+06	9.73549e+06	1.09671e+07	1.30416e+07	7.95662e+06	4.52296e+06	6.74114e+06	7.2619e+06	7.61965e+06	5.30821e+06	5.76296e+06	6.28849e+06	7.57165e+06	6.70102e+06	9.7222e+06	1.55436e+07	8.67375e+06	8.72994e+06	9.52244e+06	1.02317e+07	7.29755e+06
Jasmone	4.62781e+07	3.62827e+07	4.94883e+07	3.62996e+07	6.08553e+07	2.46147e+06	1.81947e+06	2.91359e+07	4.4824e+07	4.88227e+07	1.7657e+07	7.74325e+07	1.67717e+06	7.23424e+07	5.87362e+07	2.0606e+07	1.22022e+07	6.0849e+07	6.72083e+07	5.95473e+06	5.9817e+07
4,7-dimethylpyrazolo[5,1-c][1,2,4]triazine-3-carbonitrile	1.19603e+06	1.94978e+06	1.55402e+06	1.5131e+06	2.43386e+06	1.89506e+06	2.62923e+06	2.6531e+06	3.08607e+06	2.16113e+06	2.15394e+06	1.84204e+06	1.85139e+06	2.34252e+06	2.12181e+06	2.88057e+06	2.10932e+06	1.69224e+06	1.99553e+06	1.91739e+06	2.67576e+06
PC (17:1/17:1)	7180057865	7792650792	8551610412	8344604664	1563587160	7946668508	1758600297	9636042228	1394867902	8466704197	7381400064	3102508384	2303312736	4797443976	3416224670	9512384234	5101171139	5.80231e+08	4108487750	5302999181	5311124878
PC (18:1e/22:3)	658866	278027	332241	671517	231495	362214	361093	334667	260776	556625	535631	787232	610242	463905	531134	357360	1.84623e+06	1.48998e+06	1.2317e+06	517695	1.94583e+06
PC (18:0e/13:0)	6.88098e+06	3.99361e+06	3.68867e+06	6.36983e+06	1.16324e+07	5.33508e+06	1.46979e+07	9.44942e+06	6.5172e+06	1.20256e+07	2.48479e+07	1.43582e+07	5.71673e+06	1.12845e+07	1.63466e+07	1.41078e+07	9.42903e+06	1.26632e+07	1.51884e+07	1.32546e+07	1.44576e+07
Indole-3-pyruvic acid	2.62351e+06	3.26427e+06	7.36827e+06	3.72629e+06	3.20574e+06	1.28547e+06	2.10652e+06	1.76876e+06	2.48664e+06	4.14255e+06	998179	3.83742e+06	1.37615e+06	3.08494e+06	1.16262e+06	1.07809e+06	1.1082e+06	1.71767e+06	1.8099e+06	1.0666e+06	1.48028e+06
1-(3,4-dimethoxyphenyl)ethan-1-one oxime	4.6901e+06	3.97352e+06	3.83677e+06	3.18503e+06	2.98677e+06	4.88051e+06	3.06924e+06	3.35987e+06	3.89641e+06	4.06409e+06	2.55624e+06	4.93686e+06	2.80449e+06	3.99788e+06	3.39163e+06	2.9592e+06	3.50114e+06	4.09148e+06	3.84119e+06	3.64422e+06	3.13705e+06
3-Methoxy prostaglandin F1α	3.92249e+06	5.37755e+06	6.12009e+06	7.20383e+06	3.78568e+06	3.55485e+06	2.79885e+06	2.69112e+06	2.53898e+06	4.89582e+06	1.37515e+06	1.84081e+06	2.83508e+06	1.32248e+07	8.28323e+06	2.49873e+06	4.32518e+06	3.99666e+06	1.59866e+07	4.04375e+06	4.42349e+06
ethyl 4-[2-(3,4,5-trimethoxybenzylidene)hydrazino]benzoate	1.56913e+06	1.97712e+06	1.79537e+06	1.04265e+06	1.36444e+06	4.61102e+06	2.23329e+06	1.98838e+06	2.59017e+06	1.70707e+06	1.47236e+06	2.287e+06	2.97687e+06	2.53806e+06	3.00678e+06	1.93245e+06	3.50159e+06	1.99967e+06	1.14783e+06	2.86604e+06	1.77481e+06
PC (19:0/20:5)	1.95524e+06	2.05355e+06	1.62937e+06	3.44139e+06	1.03007e+06	2.13272e+06	743748	933820	534514	921727	247752	536589	543588	1.14179e+06	1.24654e+06	714819	995787	4.60946e+06	6.25156e+06	1.63045e+06	1.52035e+06
6,6-dimethyl-4-piperidino-5,6-dihydro-2H-thiine-2-thione	1.25426e+06	1.51957e+06	1.51063e+06	980991	1.17074e+06	2.21929e+06	1.0279e+06	1.44586e+06	1.44059e+06	1.49219e+06	1.02013e+06	2.11579e+06	913906	1.6067e+06	1.41435e+06	1.37038e+06	1.86649e+06	1.57148e+06	1.46637e+06	1.2868e+06	1.46363e+06
Cholecalciferol	3.67236e+07	2.23947e+07	2.69519e+07	2.34476e+07	2.56266e+07	4.75778e+06	5.13522e+06	2.29541e+07	3.24987e+07	3.42951e+07	1.5577e+07	3.48761e+07	5.83145e+06	3.46011e+07	2.95324e+07	1.85815e+07	1.13786e+07	3.58393e+07	3.749e+07	5.53251e+06	4.10476e+07
Methyl-2-aminobenzoate	4.06353e+06	3.68547e+06	3.27864e+06	2.37653e+06	2.72441e+06	4.31932e+06	3.16328e+06	2.58141e+06	3.62972e+06	3.04696e+06	1.97266e+06	4.59448e+06	2.84391e+06	3.69347e+06	3.32692e+06	3.32891e+06	3.42608e+06	3.03249e+06	2.33382e+06	2.78249e+06	3.23176e+06
SM (d22:1/12:1)	2.13249e+08	1.99971e+08	2.88652e+08	2.08258e+08	218963312	3.51417e+08	2.48208e+08	2.06461e+08	2.84613e+08	2.28418e+08	6.71207e+08	1.42904e+08	3.82697e+08	2.91807e+08	2.67503e+08	3.3638e+08	3.16904e+08	3.56453e+08	2.42887e+08	3.41404e+08	454815343
Ergocalciferol	179265	153830	254169	161094	137823	148785	138049	142423	176778	169521	144263	287693	167951	225514	134674	154839	123784	168214	149264	152239	250003
ACar 26:1	1.82594e+06	2.86596e+06	4.28347e+06	7.07085e+06	4.15165e+06	2.17983e+06	2.27862e+06	6.43893e+06	3.57703e+06	1.34619e+07	2.78284e+06	4.80011e+06	5.13579e+06	5.20977e+06	2.82183e+06	2.50785e+06	4.37784e+06	6.92155e+06	4.24777e+06	4.03324e+06	5.00095e+06
delta-Tocopherol	3.43433e+07	2.0321e+07	2.55731e+07	2.30257e+07	2.45584e+07	3.13978e+06	3.24338e+06	2.0803e+07	3.20894e+07	3.39709e+07	1.4343e+07	3.463e+07	4.45757e+06	3.47327e+07	2.76059e+07	1.70362e+07	1.00756e+07	3.51681e+07	3.60143e+07	4.44295e+06	3.92177e+07
5-Methyluridine	1.09949e+07	1.14529e+07	1.53026e+07	8.14475e+06	1.70633e+07	8.418e+06	7.67402e+06	7.87252e+06	1.18647e+07	8.81027e+06	4.6663e+06	9.1409e+06	9.2266e+06	1.87748e+07	8.55327e+06	8.88653e+06	8.06327e+06	1.06788e+07	9.69678e+06	1.43355e+07	7.93917e+06
4-(anilinomethylidene)-3-methyl-4,5-dihydroisoxazol-5-one	1.83754e+06	3.37232e+06	1.90379e+06	2.428e+06	2.75581e+06	3.71383e+06	5.91164e+06	4.25011e+06	2.75058e+06	2.3842e+06	2.65147e+06	3.8786e+06	2.29504e+06	5.33367e+06	3.72866e+06	3.7784e+06	3.7354e+06	3.51991e+06	2.25341e+06	3.12277e+06	3.08645e+06
SM (d14:0/21:1)	2.80318e+07	4.29251e+07	3.26576e+07	4.40125e+07	5.578e+07	4.52771e+07	6.02426e+07	4.25773e+07	2.65103e+07	1.60409e+07	7.98147e+07	7.10102e+07	3.5261e+07	3.06608e+07	5.72694e+07	4.4448e+07	4.85788e+07	5.03946e+07	7.14293e+07	4.86435e+07	5.49434e+07
5-fluoro AB-PINACA N-(4-hydroxypentyl) metabolite	2.11647e+06	2.24218e+06	4.11365e+06	1.61082e+06	3.08836e+06	775451	1.46029e+06	2.25428e+06	2.84841e+06	3.58755e+06	1.12775e+06	3.4072e+06	1.24625e+06	3.00196e+06	2.88505e+06	2.94617e+06	2.46421e+06	2.93542e+06	2.55031e+06	2.86692e+06	3.51075e+06
PC (16:1/17:2)	1.36941e+07	9.55428e+06	2.96908e+07	2.28389e+07	1.60805e+07	1.21403e+07	1.63669e+07	1.93295e+07	1.94913e+07	1.87528e+07	1.89583e+07	3.72684e+07	1.41517e+07	2.18391e+07	1.76139e+07	1.28272e+07	1.94008e+07	3.01456e+07	3.18323e+07	1.82601e+07	2.70914e+07
PC (17:0/18:3)	2.34888e+08	190869721	1.60756e+08	2.42863e+08	1.40576e+08	2.80364e+08	249495104	2.10701e+08	1.91821e+08	2.22734e+08	4.0644e+08	1.9365e+08	2.6932e+07	2.79115e+06	1.61447e+08	2.18657e+08	3.18711e+08	1.8057e+08	2.25924e+08	2.68395e+08	1.72925e+08
2-Oxindole	8.9933e+06	1.53483e+07	9.17041e+06	6.12837e+06	4.45693e+06	1.90543e+07	1.51411e+06	4.892e+06	3.58986e+06	2490050	3.74519e+06	4.91983e+06	5.59321e+06	5.5091e+06	1.34702e+06	2.01046e+06	5.87481e+06	6.24318e+06	1.50491e+06	8.39245e+06	2.06946e+06
5-[(10Z)-14-(3,5-dihydroxyphenyl)tetradec-10-en-1-yl]benzene-1,3-diol	2.12565e+07	2.63484e+07	1.72975e+07	3.62611e+07	1.1563e+07	1.29894e+07	9.87104e+06	6.86046e+06	7.58474e+06	6.53173e+06	6.31594e+06	7.75016e+06	1.28342e+07	7.70344e+06	9.07109e+06	7.10061e+06	1.09814e+07	2.95898e+07	3.49654e+07	9.39708e+06	1.33731e+07
(1E,4E)-1,5-bis(4-methoxyphenyl)penta-1,4-dien-3-one	685954	727845	681717	593406	558562	670158	584561	672273	697027	676268	453705	851341	529753	818057	728789	628147	703285	831446	630110	532436	826621
Andrographolide	6.57713e+07	1.04421e+08	1.28392e+08	1.379e+08	1.94641e+08	3.13707e+07	2.56295e+07	7.28841e+07	1.03249e+08	1.08055e+08	3.49778e+07	1.94168e+08	1.63431e+07	2.10922e+08	1.71588e+08	8.17902e+07	5.2686e+07	1.6876e+08	1.89912e+08	3.37188e+07	203481904
ACar 18:0	5.05293e+08	7.36988e+08	9.69978e+08	671321265	5.38348e+08	7.71058e+08	3.75981e+08	8.58773e+08	6.085e+08	1076424464	4.18965e+08	6.57692e+08	6.95801e+08	9.68418e+08	7.11675e+08	894549280	9.51704e+08	6.37868e+08	6.74679e+08	8.88678e+08	5.63636e+08
Prostaglandin F2alpha	257928939	1.61569e+08	2.98024e+08	3.72508e+07	6.5636e+07	7.86494e+07	7.44727e+08	3.24365e+08	2.28979e+07	2.0564e+07	1.20285e+07	2.32915e+07	1.18978e+07	718475013	3.8208e+08	4.61922e+08	9.61361e+07	2.11948e+08	6.14955e+08	1.91055e+07	1.10916e+08
DL-α-Aminocaprylic acid	1.79149e+06	2.31909e+06	2.06645e+06	2.36472e+06	2.58107e+06	2.63329e+06	1.73927e+06	2.51395e+06	3.17384e+06	2.36547e+06	1.92275e+06	3.16488e+06	2.84869e+06	2.43312e+06	2.13313e+06	2.23584e+06	2.81271e+06	3.5484e+06	2.68547e+06	2.80274e+06	2.44013e+06
Apocynin	8.16272e+06	1.56367e+07	8.12575e+06	6.49175e+06	9.62835e+06	2.80525e+07	1.0648e+07	6.35298e+06	2.29909e+07	5.79997e+06	5.13823e+06	2.0675e+07	1.20931e+07	3.57965e+06	1.6146e+07	2.56219e+07	1.35722e+07	5.0651e+06	1.72004e+07	6.97048e+06	1.60549e+07
3-Hydroxy-3-methylbutanoic acid	1.32323e+06	1.89498e+06	2.04967e+06	1.5202e+06	1.86749e+06	1.68057e+06	1.23758e+06	1.50313e+06	2.29214e+06	1.6422e+06	1.0101e+06	1.99687e+06	1.73702e+06	1.60377e+06	1.46561e+06	2.69679e+06	1.87575e+06	1.69367e+06	1.70337e+06	1.03115e+06	1.73228e+06
6-(3-hydroxybutan-2-yl)-5-(hydroxymethyl)-4-methoxy-2H-pyran-2-one	655723	858093	565750	489538	564436	839827	930760	710574	485676	366611	511251	655262	597670	670153	570093	673530	660748	588335	520180	514230	578623
PE (3:0/18:0)	4.91038e+06	2.88049e+06	3.78796e+06	2.23296e+06	3.1652e+06	1.35094e+06	514579	2.86024e+06	4.752e+06	3.88901e+06	2.11725e+06	5.18913e+06	739600	5.8086e+06	4.88551e+06	2.68317e+06	1.90453e+06	3.7846e+06	4.50891e+06	1.11824e+06	4.20194e+06
PC (17:0/18:2)	6.2365e+08	5.64968e+08	700414861	6.94718e+08	4.1924e+08	5.14521e+08	5.22922e+08	626990030	6.27033e+08	772345333	7.10303e+08	6.22669e+08	5.58514e+08	2.90468e+08	6.26387e+08	6.12658e+08	1108988992	604374243	6.97785e+08	934261636	3.31715e+08
Taurodeoxycholic acid sodium salt	3.47179e+06	2.42757e+06	1.8291e+06	2.74866e+06	4.17679e+06	3.33377e+06	2.93347e+06	2.72107e+06	2.44352e+06	1.15896e+06	1.30468e+06	1.63966e+06	2.47791e+06	2.56008e+06	2.56237e+06	2.73142e+06	2.59584e+06	3.25215e+06	3.79232e+06	1.88597e+06	4.06749e+06
H-Gly-Pro-OH	7.31964e+06	8.00708e+06	9.4006e+06	7.04034e+06	6.06698e+06	8.08263e+06	6.84371e+06	5.43523e+06	5.87175e+06	6.10112e+06	3.76776e+06	6.98751e+06	9.03203e+06	4.98123e+06	6.32059e+06	5.78574e+06	8.10567e+06	5.56781e+06	7.07114e+06	6.99877e+06	7.14416e+06
PC (14:1e/19:0)	141791	133788	161432	140672	140251	163662	146202	164029	154149	176928	179795	163129	609516	273992	171492	184709	246654	154823	344478	463934	623563
5-Methylcytosine	1.39296e+07	1.37617e+07	1.27222e+07	2.22251e+07	1.74995e+07	1.93048e+07	1.50157e+07	2.13264e+07	1.27252e+07	1.6212e+07	1.92615e+07	1.92709e+07	2.26168e+07	1.91296e+07	1.28272e+07	1.4604e+07	1.96747e+07	1.85523e+07	1.30759e+07	2.1175e+07	1.48322e+07
Dithranol	657703	912768	737220	633853	767770	921979	586351	687994	818697	606157	355918	478534	579947	383626	174870	150650	229600	398326	244683	875782	116108
(5E)-7-methylidene-10-oxo-4-(propan-2-yl)undec-5-enoic acid	2.13266e+06	2.26622e+06	2.22631e+06	2.8051e+06	3.47732e+06	3.72525e+06	4.70083e+06	1.91948e+06	2.70506e+06	1.81634e+06	1.74873e+06	2.65505e+06	2.37716e+06	2.16381e+06	1.6499e+06	1.75273e+06	2.55642e+06	1.68989e+06	1.51063e+06	1.12343e+06	1.9887e+06
SM (d14:0/24:2)	6.57852e+07	6.9828e+07	5.91452e+07	5.47552e+07	5.05666e+07	9.89742e+07	5.78737e+07	1.03552e+08	7.27904e+07	5.87386e+07	7.0331e+07	7.81791e+07	6.98704e+07	4.8301e+07	7.28179e+07	9.22356e+07	6.77934e+07	5.28142e+07	3.02804e+07	6.33752e+07	4.51581e+07
p-Mentha-1,3,8-triene	9.89736e+06	1.18721e+07	7.36892e+06	1.24913e+07	8.86251e+06	5.80241e+06	6.35105e+06	3.3454e+06	4.81024e+06	4.69746e+06	2.81838e+06	4.1984e+06	4.90626e+06	4.92528e+06	4.17003e+06	3.2223e+06	7.24324e+06	6.95827e+06	1.24931e+07	3.62108e+06	6.42326e+06
(2S)-2-(2-hydroxypropan-2-yl)-2H,3H,7H-furo[3,2-g]chromen-7-one	1.50167e+07	1.26255e+07	1.0556e+07	7.98084e+06	9.35412e+06	1.50147e+07	1.01867e+07	9.60047e+06	2.87434e+07	1.3339e+07	1.57261e+07	1.9873e+07	9.83825e+06	2.75266e+07	1.04344e+07	2.1321e+07	3.58514e+07	1.21884e+07	1.51211e+07	1.65772e+07	1.60281e+07
Levodopa	2.10932e+06	2.38994e+06	2.31613e+06	1.51238e+06	2.09295e+06	3.22406e+06	2.09619e+06	2.09854e+06	2.68867e+06	2.38338e+06	1.7777e+06	3.17991e+06	1.91025e+06	2.67724e+06	2.32467e+06	2.21004e+06	2.60586e+06	2.44237e+06	1.80574e+06	1.81217e+06	2.2223e+06
Tetrahydrocorticosterone	4.875e+07	9.64167e+07	127097215	1.06136e+08	5.55547e+07	5.80982e+07	5.30784e+07	1.02627e+08	8.17544e+07	9.33879e+07	5.85816e+07	8.86338e+07	6.12289e+07	1.10314e+08	8.27067e+07	1.25446e+08	7.88295e+07	8.58985e+07	6.36835e+07	4.91098e+07	1.00703e+08
5-trans prostaglandin F2β	1.17304e+08	1.39367e+08	1.45819e+08	3.67499e+07	2.98527e+07	3.84876e+07	3.19194e+08	1.65706e+08	2.9404e+07	2.97321e+07	1.65281e+07	3.45773e+07	2.1046e+07	3.03626e+08	246943055	2.62165e+08	2.13131e+08	1.32117e+08	2.53353e+08	3.33844e+07	1.0529e+08
SM (d17:1/15:0)	5.60526e+07	3.18641e+07	5.37807e+07	5.00872e+07	3.71121e+07	6.25169e+07	5.98703e+07	3.43963e+07	5.1693e+07	5.34394e+07	1.0485e+08	2.61723e+07	6.36574e+07	7.49761e+07	4.5099e+07	6.08998e+07	6.39865e+07	5.87936e+07	4.64242e+07	5.64091e+07	7.86309e+07
PC (20:5e/16:3)	3.14766e+07	6.90511e+07	2.41897e+07	38793155	3.48157e+07	3.7006e+07	6.14811e+07	3.66283e+07	2.75602e+07	2.62752e+07	6.58788e+07	3.35738e+07	1.83621e+07	4.73491e+07	2.903e+07	2.59228e+07	3.30179e+07	4.53146e+07	1.77336e+07	2.8211e+07	4.82287e+07
PC (20:2/20:2)	8.88332e+06	6.2484e+06	5.89341e+06	5.71699e+06	4.63911e+06	4.91914e+06	3.48501e+06	2.25396e+06	2.49245e+06	2.11546e+06	3.3096e+06	1.43222e+06	6.06855e+06	4.10724e+06	2.81404e+06	2.25761e+06	5.88496e+06	5.77119e+06	6.15375e+06	5.27311e+06	2.7837e+06
Methyl 3-indolyacetate	237727	447821	288613	301152	292705	765676	217811	547684	314889	327460	413035	237153	650480	242059	288259	583325	633028	241386	163870	1.11867e+06	285053
gamma-Tocopherol	161787	160742	178008	187541	192809	354176	512889	176074	162943	179126	169585	171066	1.29091e+06	169410	195611	183800	188238	171598	199950	321453	188075
Methylimidazoleacetic acid	4.07541e+08	614043545	4.17593e+08	4.60663e+08	6.52202e+08	5.85865e+08	4.18079e+08	6.3919e+08	3.2021e+08	5.10068e+08	2047030886	3.71053e+08	3.2932e+08	6.55801e+08	3.69739e+08	3.09885e+08	7.02911e+08	6.01538e+08	3.48093e+08	3.84966e+08	4.5657e+08
PC (18:3/20:5)	833141	966149	3.06912e+06	2.55113e+06	2.28172e+06	657777	563635	837453	1.54068e+06	2.35246e+06	832630	4.51709e+06	843640	3.49121e+06	2.10141e+06	548145	904518	3.35611e+06	2.25642e+06	735705	3.30632e+06
Phosphocholine	7.42248e+07	9.69785e+07	8.3714e+07	5.25117e+07	7.26965e+07	9.70086e+07	9.18035e+07	8.3685e+07	6.98893e+07	7.75421e+07	7.06e+07	7.59324e+07	1.04827e+08	6.89567e+07	6.37542e+07	7.02905e+07	7.62151e+07	5.64142e+07	5.9884e+07	9.16885e+07	6.71443e+07
6β-Naloxol	2.53349e+06	2.16687e+06	2.37397e+06	1.35764e+06	1.92265e+06	3.99267e+06	1.79877e+06	1.4904e+06	3.53953e+06	2.17286e+06	1.06588e+06	1.79538e+06	2.97275e+06	1.26444e+06	2.32679e+06	2.19567e+06	2.53956e+06	2.17217e+06	1.82837e+06	3.69073e+06	6.83729e+06
Dihomo-γ-linolenic acid ethyl ester	3.32431e+06	3.60317e+06	3.0616e+06	2.89874e+06	2.01462e+06	4.23372e+06	3.94246e+06	3.17686e+06	3.64524e+06	3.75834e+06	2.26791e+06	3.23423e+06	4.21393e+06	3.29006e+06	2.53124e+06	2.51804e+06	4.18546e+06	3.15363e+06	2.14504e+06	4.99575e+06	3.67175e+06
DL-o-Tyrosine	1.47984e+06	2.67824e+06	1.73385e+06	1.13543e+06	1.14671e+06	3.53474e+06	1.55457e+06	1.55902e+06	1.89218e+06	1.47265e+06	1.42929e+06	3.48004e+06	1.69065e+06	1.89589e+06	2.07881e+06	2.0799e+06	2.70944e+06	1.89714e+06	1.13867e+06	2.42562e+06	1.54522e+06
PC (14:0e/20:0)	5.99829e+06	4.41468e+06	1.07151e+07	4.98445e+06	5.80799e+06	3.82668e+06	5.70922e+06	4.69314e+06	5.96389e+06	4.17598e+06	7.12481e+06	4.29857e+06	3.56588e+06	3.23002e+06	2.31497e+06	4.8378e+06	2.64361e+06	3.70091e+06	2.67363e+06	4.11167e+06	3.9207e+06
N-(1-benzothiophen-2-yl)-N'-(2-methylphenyl)urea	54286.1	84482.9	92880.4	121568	554517	114826	147869	124205	322488	286608	112810	134272	125598	811303	239678	112347	102872	97077.7	84025.3	370472	65007.1
Genistein 4'-O-glucuronide	2.89483e+06	5.41173e+06	1.89155e+06	5.57853e+06	4.5133e+06	2.8352e+06	3.35244e+06	3.43698e+06	1.23216e+06	767793	1.34794e+06	2.83978e+06	4.57498e+06	1.59647e+06	174041	2.34825e+06	1.98478e+06	1.86279e+06	359968	2.94669e+06	326519
Linolelaidic Acid (C18:2N6T)	6.10935e+06	8.75735e+06	1.78097e+07	1.27081e+07	1.25831e+07	8.73103e+06	8.80412e+06	6.38469e+06	1.0137e+07	1.25891e+07	7.32282e+06	8.62749e+06	1.48383e+07	1.23857e+07	7.3668e+06	1.42715e+07	8.47204e+06	1.01328e+07	9.83994e+06	1.1434e+07	1.55521e+07
N-gamma-Acetyl-N-2-Formyl-5-Methoxykynurenamine	352962	255527	279730	193493	336801	577596	67748.1	293032	279602	297107	237810	399047	433272	389107	352876	272038	290767	241712	242764	410313	299206
2-Arachidonyl Glycerol ether	2.8099e+06	3.97025e+06	4.18558e+06	5.6047e+06	1.28232e+06	1.88951e+06	1.50794e+06	1.34917e+06	1.59706e+06	1.63104e+06	749683	1.1689e+06	3.22412e+06	1300337	1.28383e+06	1.62091e+06	3.95057e+06	4.58486e+06	6.38572e+06	3.28159e+06	2.50795e+06
PC (14:0e/2:0)	2015864342	2081839459	2773635127	2768737286	2054424990	3035921621	1270884104	2280251815	1735823986	1961726921	1288641896	1740217654	3979241877	1716277171	1895280783	1759425127	2542192264	1826658318	1212173087	3006966057	1054668797
PC (16:2e/6:0)	6.01418e+06	9.85125e+06	1.07976e+07	1.01102e+07	7.54064e+06	1.16924e+07	1.39157e+07	9.29795e+06	7.64878e+06	7.85118e+06	6.37634e+06	8.66668e+06	1.50353e+07	9.40096e+06	6.90818e+06	7.9672e+06	1.17694e+07	7.69371e+06	6.68325e+06	1.3634e+07	7.42046e+06
PC (14:1e/3:0)	516134	527218	1.63757e+06	516862	452917	703645	810061	601855	563875	587683	234169	361090	921492	216831	326825	657793	627964	508528	438667	1.14739e+06	659208
PC (17:2/17:2)	2.88166e+07	2.2028e+07	2.13794e+07	3.16958e+07	1.69688e+07	1.86421e+07	2.8707e+07	3.40139e+07	3.03216e+07	2.49871e+07	2.75115e+07	1.18116e+07	2.09821e+07	3.93367e+07	1.37708e+07	2.65519e+07	3.42061e+07	2.01046e+07	1.48806e+07	1.94697e+07	2.31399e+07
Pilocarpine	700679	1.17505e+06	692656	640833	535311	1.32949e+06	1.19041e+06	1.08982e+06	645789	592428	826587	941577	972369	726259	301370	625339	554045	584466	348857	545883	313615
PC (8:0/16:3)	3.84785e+06	1.6598e+06	5.16181e+06	1.88455e+06	5.22197e+06	813165	760305	4.39012e+06	6.24106e+06	3.26559e+06	2.89257e+06	4.55201e+06	681080	5.55249e+06	3.35562e+06	3.71814e+06	1.6883e+06	3.80307e+06	6.065e+06	1.12662e+06	7.41328e+06
PC (20:5/20:5)	9.14728e+06	9.15704e+06	2.43711e+07	2.14342e+07	1.87433e+07	1.1939e+06	1.18795e+06	8.61252e+06	9.20307e+06	1.45906e+07	4.36985e+06	3.52058e+07	1.452e+06	2.67074e+07	1.78843e+07	5.0553e+06	2.02636e+06	3.82481e+07	2.36184e+07	1.47505e+06	2.69036e+07
4-(2,3-dihydro-1,4-benzodioxin-6-yl)butanoic acid	249254	251719	361871	31626.2	60814.2	164884	148504	244594	17309.1	38002	212433	429001	180020	787321	426392	253244	239060	326588	819600	261110	396312
Guanidineacetic acid	5.94794e+06	6.35494e+06	5.30995e+06	4.0141e+06	6.50388e+06	6.25567e+06	2.68995e+06	7.37077e+06	9.30149e+06	6.32583e+06	3.34408e+06	5.92438e+06	4.19389e+06	6.72805e+06	7.30821e+06	5.93317e+06	8.69364e+06	4.84786e+06	7.76761e+06	6.60638e+06	7.02414e+06
PC (22:6e/17:2)	1.75045e+07	6.51129e+07	1.27311e+08	1.2244e+08	1.28535e+08	1.75774e+07	2.60092e+07	2.64491e+07	1.47491e+08	1.17099e+08	5.0597e+07	1.54918e+08	9.48131e+06	207646376	146643399	6.16344e+07	3.41119e+07	1.57608e+08	2.27936e+08	2.77379e+07	1.46805e+08
Palmitoyl ethanolamide	1.7991e+07	2.0194e+07	2.50967e+07	2.24694e+07	2.31223e+07	1.43103e+07	1.81868e+07	2.01289e+07	2.54673e+07	3.13541e+07	1.79391e+07	2.17682e+07	1.01628e+07	1.80957e+07	1.26572e+07	3.05787e+07	3.26128e+07	1.87098e+07	1.2092e+07	1.09883e+07	2.83237e+07
γ-Linolenic acid ethyl ester	6.13491e+06	6.35494e+06	8.24399e+06	7.03784e+06	6.56333e+06	5.06037e+06	7.80954e+06	8.79101e+06	6.39062e+06	8.08539e+06	4.94425e+06	7.94563e+06	7.5711e+06	7.1328e+06	6.3723e+06	6.71787e+06	2.43604e+07	8.93834e+06	7.44383e+06	1.94834e+06	1.04769e+07
PE (18:1/20:5)	1.6039e+07	9.62029e+06	1.08087e+07	1.14122e+07	1.39513e+07	1.03076e+07	1.92794e+07	1.50462e+07	1.10009e+07	1.09075e+07	1.30826e+07	7.42647e+06	7.98341e+06	1.70066e+07	1.2164e+07	3.32948e+06	1.58941e+07	1.6388e+07	1.36641e+07	7.4335e+06	1.63522e+07
(2E)-N-(4-acetamidobutyl)-3-(4-hydroxy-3-methoxyphenyl)prop-2-enamide	3.36678e+06	4.50894e+06	4.77829e+06	1.86258e+06	2.72303e+06	11080459	6.29744e+06	5.38085e+06	6.36368e+06	4.37263e+06	4.37876e+06	6.64524e+06	6.41636e+06	5.55717e+06	6.41444e+06	6.98854e+06	5.36673e+06	3.67603e+06	4.80652e+06	8.39449e+06	3.41465e+06
SM (d14:0/19:1)	6.91638e+07	3.10708e+07	5.50255e+07	7.85444e+07	3.98891e+07	9.79064e+07	7.07258e+07	4.03215e+07	6.14621e+07	9.48641e+07	2.54293e+08	1.76557e+07	1.43748e+08	8.56161e+07	4.36954e+07	9.58804e+07	9.71389e+07	7.85452e+07	7.77066e+07	8.57329e+07	1.07187e+08
PC (14:0e/18:0)	1.01151e+08	8.04849e+07	2.13449e+08	1.16729e+08	8.46935e+07	118696762	1.4465e+08	1.01301e+08	1.05743e+08	8.28192e+07	239679641	1.16417e+08	1.80108e+08	6.25167e+07	7.41678e+07	9.84619e+07	1.18227e+08	7.55346e+07	7.92315e+07	1.07487e+08	6.77357e+07
SM (d24:0/12:1)	5.61424e+07	8.97721e+07	8.76328e+07	5.944e+07	7.42515e+07	6.86495e+07	9.25084e+07	7.56074e+07	5.90166e+07	7.18643e+07	1.15105e+08	9.47103e+07	5.49933e+07	6.94587e+07	8.6038e+07	7.0365e+07	8.13547e+07	7.58137e+07	8.71062e+07	8.86492e+07	1.03001e+08
Tetrahydrocortisone	3.05976e+06	3.59298e+06	5.20715e+06	1.11609e+07	5.02514e+06	2.51179e+06	2.61739e+06	4.22204e+06	3.17158e+06	7.44961e+06	1.95138e+06	3.36374e+06	2.06101e+06	3.49738e+06	3.56165e+06	3.56461e+06	2.77917e+06	5.54564e+06	8.09589e+06	3.17615e+06	5.49466e+06
PC (16:1e/13:1)	3.47091e+06	2.87769e+06	3.09236e+06	3.97623e+06	2.94227e+06	3.75916e+06	5.43558e+06	2.31713e+06	5.17102e+06	6.61684e+06	7.8132e+06	2.86249e+06	5.93565e+06	2.59109e+06	3.72819e+06	6.17101e+06	1.71779e+06	3.83194e+06	3.68998e+06	2.95772e+06	3.13285e+06
Epinephrine	1.15335e+06	1.18709e+06	1.04658e+06	733043	808821	2.29167e+06	1.18558e+06	1.26673e+06	1.21264e+06	1.12288e+06	831333	1.52483e+06	1.35776e+06	1.45385e+06	1.13724e+06	1.13134e+06	1.45328e+06	1.15277e+06	1.21443e+06	1.27744e+06	863338
Dehydroepiandrosterone (DHEA)	2.37574e+07	2.69935e+07	1.99057e+07	4.42863e+07	1.9958e+07	1.4768e+07	1.75473e+07	7.46907e+06	1.07507e+07	8.2425e+06	9.83376e+06	9.96909e+06	1.21077e+07	1.29926e+07	1.08852e+07	1.52085e+07	2.16714e+07	9.46823e+07	8.63125e+07	1.27773e+07	2.11503e+07
Citrinin	1.5334e+06	1.00602e+07	1.86649e+06	2.10297e+06	2.04598e+06	1.25637e+07	1.53228e+06	1.12468e+06	1.19807e+06	1.20529e+06	620468	4.01154e+06	1.31078e+06	6.49633e+06	1.09757e+06	1.36261e+06	1.50863e+06	6.6697e+06	1.51801e+06	1.38461e+06	5.78408e+06
ACar 20:2	1.63241e+07	2.72163e+07	5.51653e+07	3.08249e+07	1.77382e+07	3.68371e+07	23182633	3.36977e+07	2.54443e+07	4.11709e+07	1.81823e+07	2.06582e+07	3.75616e+07	3.06399e+07	2.81714e+07	4.29977e+07	35464491	2.41894e+07	1.9217e+07	4.12677e+07	1.92429e+07
All trans-Retinal	2.75424e+06	4.54747e+06	5.13931e+06	3.26838e+06	3.5296e+06	2.69923e+06	3.41649e+06	5.66417e+06	3.60341e+06	3.85592e+06	2.22135e+06	2.85259e+06	3.10221e+06	4.55759e+06	4.91713e+06	4.22759e+06	3.53243e+06	3.82163e+06	3.07642e+06	3.91034e+06	4.45889e+06
ACar 24:4	343742	368839	200016	160015	173498	2.32133e+06	3.8783e+06	261533	1.21801e+06	186865	276289	1.02786e+06	181185	195528	318378	561815	2.34723e+06	326901	455151	597822	329985
Thiamine	2.6323e+06	3.23017e+06	1.19784e+06	725256	1.0116e+06	1.92987e+06	2.69524e+06	877944	891833	668088	2.87656e+06	4.83746e+06	6.54849e+06	2.56723e+06	1.56087e+06	1.10757e+06	878004	611671	3.19761e+06	1.11051e+07	1.26093e+06
ACar 17:1	4.6545e+06	6.11639e+06	5.06434e+06	7.13124e+06	3.94036e+06	6.52807e+06	6.0653e+06	4.09531e+06	7.26552e+06	5.02734e+06	3.42505e+06	6.552e+06	7.52382e+06	7.33166e+06	3.88177e+06	4.74229e+06	3.28266e+06	6.52857e+06	5.93643e+06	8.25487e+06	3.41438e+06
ANH	5.2042e+06	4.43822e+06	4.09408e+06	3.31186e+06	3.47721e+06	1.9162e+06	1.87523e+06	4.75063e+06	5.55391e+06	5.22002e+06	4.3519e+06	5.5186e+06	1.05404e+06	9.21879e+06	3.26084e+06	6.18659e+06	1.00091e+07	3.96743e+06	5.07012e+06	2.0175e+06	7.20988e+06
PC (20:3/20:4)	247259	6.36721e+06	2.00574e+07	1.58045e+07	262401	3.7536e+06	284969	283532	260198	1.25731e+07	254483	1.01555e+07	414648	252543	271597	9.40872e+06	236549	227323	7.59859e+06	3.37463e+06	1.77513e+07
Normorphine	745333	660038	483655	466880	554878	131992	749200	545006	707213	606498	663565	739588	127853	722776	598742	961845	1.11468e+06	465017	519962	136931	873164
5-S-cysteinyldopaquinone	502895	894490	688020	226885	1.55998e+06	462744	482693	597182	501997	587287	480518	1.30374e+06	358907	2.65705e+06	1.45403e+06	949259	1.94745e+06	733813	1.63031e+06	309346	1.73505e+06
Gramine	5.10942e+08	7.88133e+08	1094524538	5.18141e+08	5.05093e+08	8.25368e+08	8.55906e+08	459943897	5.54424e+08	4.91609e+08	2.94397e+08	5.24421e+08	762919521	4.73719e+08	1.34684e+08	1.98253e+08	2.73637e+08	2.31797e+08	2.97677e+08	4.8591e+08	2.08529e+08
Methyl dihydrojasmonate	3.78127e+07	4.32068e+07	5.38814e+07	3.4971e+07	4.1608e+07	1.06681e+07	7.36142e+07	4.05503e+07	31146972	3.97474e+07	1.69518e+07	27553238	9.91959e+06	6.11602e+07	4.41268e+07	5.01761e+07	2.18369e+07	5.05474e+07	5.26421e+07	1.26989e+07	5.51671e+07
1,2-di(3,4-dimethoxyphenyl)diaz-1-ene	60595.8	171550	101316	123439	175104	270969	381059	381738	577258	192687	225811	122891	749717	162121	219515	135813	94531.3	158403	58780.8	3.12816e+06	110016
4',7-Dihydroxyflavanone	1.43549e+06	855284	416759	766790	1.27604e+06	484158	1.35221e+06	708758	5.18838e+06	463856	431733	358814	821996	4.05057e+06	364241	272014	687558	241828	161833	1.64224e+06	498954
tert-Butyl N-[1-(aminocarbonyl)-3-methylbutyl]carbamate	588042	726472	955246	837331	925013	1.42669e+06	1.62289e+06	1.94832e+06	2.23978e+06	1.17391e+06	1.01664e+06	1.17761e+06	2.36995e+06	1.03706e+06	1.35348e+06	1.65309e+06	1.11765e+06	1.15542e+06	1.26096e+06	1.7699e+07	1.53599e+06
1-[(3,5-dimethylisoxazol-4-yl)sulfonyl]piperidine	263172	339139	375241	250403	178000	94192.8	208190	295693	221057	206700	194872	291680	90986.1	369813	226063	418453	626340	255474	327545	123225	332097
PC (18:2/20:5)	3.62842e+06	364886	9.03491e+06	6.62616e+06	5.0014e+06	452206	316846	4.45914e+06	5.84592e+06	7.13214e+06	1.95565e+06	5.80748e+06	471251	7.78595e+06	4.90878e+06	1.63084e+06	672756	7.9434e+06	3.9035e+06	936529	7.8959e+06
PC (17:0/17:0)	1266004955	7.35576e+08	8.14098e+08	6.57841e+08	6.91259e+08	1209319921	7.28423e+08	1219538216	1400359613	5.75396e+08	1204944830	1135032205	1559109029	7.18878e+08	1076762126	1141206713	7.91797e+08	9.20516e+08	1004892281	1426533787	1137277273
N4-(4-chloro-2,5-dimethoxyphenyl)morpholine-4-carbothioamide	3.94407e+06	2.43855e+06	2.67416e+06	1.71897e+06	2.97699e+06	3.726e+06	3.86205e+06	5.2822e+06	3.48318e+06	3.75027e+06	2.93925e+06	3.58748e+06	3.85754e+06	4.46264e+06	3.7811e+06	4.41386e+06	2.43005e+06	4.02179e+06	5.48353e+06	4.18488e+06	3.47688e+06
PC (14:0e/9:0)	9.77209e+06	1.00548e+07	1.77841e+07	1.45299e+07	1.22536e+07	1.47727e+07	1.40936e+07	1.53404e+07	1.39447e+07	1.1349e+07	2.4539e+07	7.69499e+06	1.82741e+07	2.32083e+07	1.37206e+07	1.94129e+07	1.78608e+07	2.16671e+07	2.03363e+07	1.27587e+07	3.23741e+07
PC (20:4/22:6)	6.02152e+07	5.87611e+07	1.11801e+08	6.14473e+07	5.52511e+07	1.12089e+07	6.44577e+06	7.53626e+07	6.40692e+07	8.00801e+07	4.34253e+07	8.67773e+07	1.02347e+07	1.04862e+08	7.69153e+07	5.69341e+07	3.46463e+07	9.57807e+07	6.45053e+07	2.17619e+07	8.84624e+07
PC (3:0/16:2)	5.18668e+07	4.06e+07	4.1781e+07	2.45068e+07	3.82303e+07	1.90399e+07	2.14172e+06	5.22949e+07	4.87374e+07	5.85306e+07	5.21906e+06	5.76634e+07	1.95071e+06	3.61408e+07	5.6501e+06	4.35027e+07	37567809	4.78416e+07	7.09115e+07	2.08026e+06	5.12842e+07
octadec-9-ynoic acid	4.05134e+06	6.34783e+06	1.41431e+07	7.85908e+06	7.14589e+06	4.60643e+06	4.77468e+06	3.64089e+06	5.57303e+06	7.55003e+06	4.25937e+06	5.38291e+06	8.71361e+06	1.11186e+07	4.708e+06	8.1185e+06	4.43288e+06	6.13392e+06	5.49492e+06	7.11362e+06	1.08877e+07
PC (14:0e/10:0)	2.82561e+07	2.37253e+07	4.89905e+07	3.16301e+07	3.2343e+07	3.78125e+07	3.47137e+07	3.28006e+07	2.90274e+07	2.99112e+07	5.76735e+07	1.65577e+07	4.75233e+07	4.31297e+07	2.77386e+07	4.752e+07	3.51953e+07	2.78051e+07	4.01212e+07	2.57782e+07	7.31138e+07
1,4-dihydroxy-1,4-dimethyl-7-(propan-2-ylidene)-decahydroazulen-6-one	1.10975e+06	1.70704e+06	3.71249e+06	2.23945e+06	757463	2.79286e+06	1.43787e+06	755233	1.53765e+06	836029	618302	586617	3.55735e+06	727625	452391	459484	689686	1.23827e+06	341369	565370	518221
Prolylleucine	2.48988e+07	2.23658e+07	2.74531e+07	2.48517e+07	3.65409e+07	3.16464e+07	2.6881e+07	3.00107e+07	3.40287e+07	3.42965e+07	1.21533e+07	2.93485e+07	3.14539e+07	3.40527e+07	2.95117e+07	3.11571e+07	2.93391e+07	2.90807e+07	2.26742e+07	3.8054e+07	3.26534e+07
PC (18:4e/2:0)	1.78325e+06	2.2973e+06	3.32829e+06	2.05233e+06	1.80973e+06	4.38823e+06	2.01608e+06	2.5076e+06	2.88023e+06	2.22293e+06	1.10122e+06	1.36062e+06	9.04144e+06	1.27392e+06	2.02115e+06	2.56181e+06	1.83366e+06	1.67446e+06	816942	6.93359e+06	1.65975e+06
PE (11:0/12:0)	2.07248e+06	1.01249e+06	1.00998e+06	680464	1.70681e+06	620262	456487	2.39233e+06	2.14271e+06	1.70879e+06	1.58808e+06	2.97409e+06	1.07773e+06	4.09044e+06	2.74212e+06	2.4465e+06	1.86909e+06	2.18536e+06	4.04279e+06	999972	2.5537e+06
(2R,3S,4S,5R,6R)-2-(hydroxymethyl)-6-(2-phenylethoxy)oxane-3,4,5-triol	1.01647e+06	834863	1.57405e+06	1.29003e+06	1.46109e+06	344912	342979	972938	1.10154e+06	1.57274e+06	676762	1.7808e+06	347636	1.38855e+06	1.64087e+06	994067	562218	1.60158e+06	1.47571e+06	674219	1.22839e+06
1-Caffeoylquinic Acid	287498	383803	696198	800499	416199	382732	535860	474059	268081	349957	317655	329662	229541	373541	132339	147072	130624	126973	290790	418583	134299
PC (18:4/20:5)	2.43866e+06	3.63594e+06	1.231e+06	4.09929e+06	3.41534e+06	374302	344649	3.12071e+06	807887	5.32853e+06	369845	5.2316e+06	409107	6.16868e+06	3.09706e+06	1.87159e+06	1.35653e+06	4.51713e+06	3.9109e+06	408687	3.73851e+06
PC (16:0/21:1)	4.12282e+06	4.00563e+06	3.06249e+06	2.88216e+06	3.4431e+06	4.8001e+06	4.34674e+06	2.92323e+06	4.63168e+06	3.46079e+06	5.02621e+06	3.78727e+06	4.47704e+06	1.61659e+06	2.83593e+06	3.733e+06	3.58187e+06	2.78624e+06	3.62048e+06	3.03647e+06	2.00298e+06
PC (21:2/22:6)	1.77061e+06	2.72171e+06	4.61891e+06	6.53443e+06	2.10841e+06	406405	322823	5.47797e+06	2.72448e+06	2.63714e+06	2.27999e+06	3.68413e+06	541944	7.07459e+06	3.55809e+06	2.2885e+06	1.4993e+06	3.45584e+06	5.26414e+06	480605	6.6468e+06
2-Amino-1,3,4-octadecanetriol	3.15304e+07	6.65729e+07	5.82663e+07	5.77135e+07	7.52258e+07	142225112	8.55878e+07	6.55913e+07	5.3923e+07	8.65189e+07	4.65232e+07	7.98031e+07	1.76412e+08	6.96336e+07	6.63392e+07	4.92923e+07	5.33494e+07	5.7442e+07	5.05093e+07	1.4333e+08	186267437
Aflatoxin G2	1.63589e+06	2.08479e+06	2.402e+06	4.39793e+06	4.86284e+06	1.0436e+06	1.91107e+06	1.70848e+06	1.85239e+06	1.93128e+06	794781	1.41852e+06	1.65282e+06	4.87644e+06	1.74178e+06	1.64915e+06	956428	1.30163e+06	1.54494e+06	3.81195e+06	1.26041e+06
PE (18:1/18:1)	473631738	3.78208e+08	2.70604e+08	3.56868e+08	3.2218e+08	4.96354e+08	4.84445e+08	6.59019e+08	500632829	6.23839e+08	5.93661e+08	3.2448e+08	3.10964e+08	4.63548e+08	4.53797e+08	4.90843e+08	438521742	2.8421e+08	2.70987e+08	344124441	3.96109e+08
Meperidine-d5	1.12175e+07	1.39993e+07	9.11873e+06	2.07971e+07	9.44363e+06	7.21119e+06	8.49868e+06	3.51585e+06	5.13283e+06	3.90017e+06	5.21511e+06	5.09405e+06	5.77291e+06	7.40428e+06	4.96771e+06	5.05601e+06	1.03774e+07	5.36378e+07	4.13645e+07	5.54272e+06	1.12942e+07
O-Phospho-L-serine	1.18286e+06	2.06914e+06	1.36161e+06	1.27089e+06	1.96334e+06	2.5726e+06	1.45917e+06	2.21807e+06	2.2252e+06	2.08324e+06	1.91704e+06	1.55738e+06	2.47527e+06	2.21382e+06	1.63263e+06	1.42731e+06	564322	1.43369e+06	1.56349e+06	5.27062e+06	1.55516e+06
Stearamide	4.59009e+07	3.18269e+07	6.29988e+07	3.11939e+07	3.95972e+07	7.21917e+07	5.17134e+07	4.07363e+07	6.95202e+07	7.23647e+07	3.45439e+07	3.32588e+07	3.93844e+07	4.87835e+07	2.69811e+07	3.27348e+07	6.53153e+07	5.00751e+07	4.53045e+07	6.8396e+07	1.19174e+07
Osajin	3.62449e+06	3.53776e+06	3.56181e+06	2.63536e+06	3.20212e+06	4.68921e+06	2.40306e+06	3.37965e+06	3.23881e+06	3.76326e+06	2.44961e+06	4.57941e+06	2.38705e+06	3.99976e+06	4.02712e+06	3.50368e+06	3.74311e+06	4.33617e+06	2.90881e+06	3.44472e+06	3.38891e+06
(11E,15Z)-9,10,13-trihydroxyoctadeca-11,15-dienoic acid	8.80153e+06	1.38262e+07	2.05644e+07	1.55298e+07	2.26907e+07	7.63701e+06	1.87611e+07	1.42848e+07	1.23912e+07	1.32667e+07	6.16676e+06	2.35287e+07	6.91385e+06	3.19039e+07	1.53129e+07	1.75814e+07	1.03837e+07	2.10867e+07	2.44336e+07	4.93051e+06	2.10087e+07
6 β-Hydroxycortisol	8.22316e+06	7.96627e+06	7.58759e+06	1.38003e+07	1.09649e+07	9.45697e+06	7.61441e+06	7.95064e+06	6.71034e+06	1.02859e+07	4.4871e+06	9.67563e+06	7.88696e+06	9.09163e+06	5.70578e+06	7.41111e+06	1.4162e+07	1.07667e+07	1.23404e+07	1.78822e+07	7.61322e+06
3-(3-nitrophenyl)-1H-pyrazole	1.03044e+06	1.60919e+06	1.26657e+06	1.23432e+06	936238	1.12736e+06	2.2672e+06	1.45314e+06	1.60001e+06	907789	793402	1.63619e+06	850348	1.5576e+06	1.58017e+06	1.88753e+06	3.00374e+06	860278	1.12727e+06	950665	1.78804e+06
PC (17:2/16:3)	933636	3.18182e+06	7.87253e+06	6.53459e+06	3.20529e+06	283265	268761	2.93285e+06	2.58059e+06	6.47209e+06	288410	4.39174e+06	297938	2.51728e+06	1.46409e+06	729893	238327	4.45835e+06	283092	311926	4.41192e+06
2-{4-[3-(trifluoromethyl)-1H-pyrazol-1-yl]phenyl}isoindoline-1,3-dione	223515	228486	263140	251554	224223	385254	1.07663e+06	2.57946e+06	592581	1.06004e+06	615342	1.72559e+06	1.10191e+06	643635	225260	260666	217270	241703	344509	701987	240329
PC (7:0/8:0)	1.34613e+06	830926	1.45187e+06	3.72048e+06	1.04689e+06	244001	260036	841294	1.0517e+06	2.81762e+06	271006	1.30732e+06	235335	629490	689008	436617	322467	1.52582e+06	585499	311197	1.60707e+06
5-OxoETE	1.10317e+08	1.54317e+08	4.6232e+08	2.65731e+08	3.4129e+08	1.85746e+08	5.5202e+08	2.64927e+08	2.70222e+08	4.92595e+08	2.16015e+08	3.02169e+08	4.17388e+08	3.3298e+08	3.67074e+08	3.66606e+08	4.22249e+08	2.94065e+08	196948074	2.29156e+08	2.97571e+08
Arecoline	1.27617e+06	1.07213e+06	3.86725e+06	2.25589e+06	3.43891e+06	1.23268e+06	2.59553e+06	2.28804e+06	2.10142e+06	2.84029e+06	1.11489e+06	1.72507e+06	3.26504e+06	953630	2.35681e+06	2.44795e+06	1.89645e+06	1.32908e+06	2.01649e+06	2.24875e+06	1.48967e+06
PC (22:6e/18:1)	5.43876e+08	5.12083e+08	9.34354e+08	6.90862e+08	5.94582e+08	1.32437e+08	110077001	4.14641e+08	4.24364e+08	8.22602e+08	2.31017e+08	7.14693e+08	1.44932e+08	6.63673e+08	6.59987e+08	3.93349e+08	1.93753e+08	6.44347e+08	4.68302e+08	2.39689e+08	5.47349e+08
7-Methylguanine	2.62441e+06	3.55641e+06	3.45038e+06	3.0006e+06	1.11726e+07	3.81991e+06	3.42557e+06	3.10693e+06	5.27815e+06	4.527e+06	2.24881e+06	3.5065e+06	2.95611e+06	1.2195e+07	3.97368e+06	3.17846e+06	5.8031e+06	3.57218e+06	3.02161e+06	6.54012e+06	3.36156e+06
L-Aspartic acid β-benzyl ester	1.62791e+06	1.63229e+06	3.08062e+06	2.29024e+06	2.37656e+06	1.07064e+06	1.77403e+06	2.55943e+06	670295	2.69908e+06	682497	1.66321e+06	875723	1.22379e+06	1.36497e+06	1.98764e+06	1.29618e+06	1.69109e+06	1.52536e+06	975775	2.68484e+06
7-(2-aminophenyl)heptanoic acid	263150	267082	326076	296630	308809	226271	217815	7.44974e+06	501347	1.26029e+06	284088	224206	213228	224837	5.28821e+06	480287	989755	380519	365555	255536	294638
KQH	3.00319e+06	4.32872e+06	2.40466e+06	1.22583e+06	2.0325e+06	1.19735e+07	6.63562e+06	5.12166e+06	5.21293e+06	3.71302e+06	4.19384e+06	2.39564e+06	8.92153e+06	2.92359e+06	2.76227e+06	5.69416e+06	1.1025e+07	3.08189e+06	1.76312e+06	9.01702e+06	2.55112e+06
L-(+)-Citrulline	2.28129e+07	2.93441e+07	2.49885e+07	3.1357e+07	2.25449e+07	2.76944e+07	2.52602e+07	1.99743e+07	1.72312e+07	1.44969e+07	1.85691e+07	1.7621e+07	1.20637e+07	1.81533e+07	2.23443e+07	1.86744e+07	1.70007e+07	1.93946e+07	1.55386e+07	2.41538e+07	2.40248e+07
2-(carboxymethoxy)-4-methoxybenzoic acid	2.43e+07	2.11875e+07	4.0793e+07	3.80234e+07	2.14055e+07	3.0042e+07	8.37831e+06	3.17017e+07	3.39669e+07	4.08655e+07	1.75265e+07	1.77812e+07	2.1517e+07	1.23456e+07	2.64064e+07	2.20121e+07	1.69874e+07	3.54782e+07	1.04509e+07	1.18145e+07	1.95307e+07
4-(3,4-dihydro-2H-1,5-benzodioxepin-7-yl)-2-methyl-1,3-thiazole	321786	588349	1.19542e+06	1.80758e+06	1.27211e+06	1.28354e+06	401215	167521	115442	200924	89969.4	175852	696783	357635	54028	55091.7	160169	122675	164272	118066	58545.5
SM (d15:0/25:1)	3.54625e+08	4.50562e+08	4.26627e+08	7.33436e+08	4.91511e+08	5.80885e+08	4.17094e+08	7.66012e+08	3.34631e+08	497231269	6.59452e+08	653706813	6.64368e+08	1.87449e+08	1.41086e+08	2.1383e+08	1.261e+08	2.39551e+08	4.67822e+07	1.30028e+08	9.76791e+07
MAG (18:3)	4.15131e+07	4.31774e+07	3.02279e+07	7.95724e+07	3.32702e+07	3.06675e+06	1.7395e+07	2.37438e+07	1.71599e+07	1.55461e+07	1.12312e+07	1.99334e+07	1.8975e+07	1.95498e+07	1.33563e+07	1.29174e+07	5.44481e+07	6.51565e+07	4.89064e+06	2.01625e+07	3.99029e+07
8(R)-Hydroxy-(5Z,9E,11Z,14Z)-eicosatetraenoic acid	3.77319e+06	5.443e+06	5.20999e+06	3.96352e+06	3.8706e+06	2.7299e+06	1.36785e+07	3.5289e+06	1.82114e+06	1.87942e+06	2.24069e+06	1.86863e+06	2.76956e+06	5.68715e+06	4.33203e+06	5.54428e+06	4.41865e+06	8.76059e+06	1.024e+07	3.1467e+06	3.69738e+06
Indole-3-acrylic acid	2263025357	2046795786	1076687490	1423165451	2840626125	2184139041	2640869005	2270777638	3044525944	2282815719	2541461640	2183428357	1769077827	3564746287	3923146971	2024847209	1022847485	1753876612	1784387694	1528583272	1731001051
S-(5-Adenosy)-L-Homocysteine	335769	372857	462522	1.52458e+06	360867	4.35572e+06	426651	1.62698e+06	2.24379e+06	2.17076e+06	494282	635241	3.95581e+06	650393	706291	1.79924e+06	1.10327e+06	446525	1.79956e+06	3.22499e+06	485064
L-Glutamic acid monosodium salt	9.21365e+06	1.49211e+07	1.04314e+07	1.0512e+07	1.2044e+07	1.97522e+07	1.34201e+07	1.39621e+07	1.44883e+07	1.16748e+07	1.93811e+07	9.2379e+06	1.49214e+07	1.5221e+07	1.18888e+07	9.08364e+06	3.14835e+06	1.07688e+07	8.78436e+06	4.10063e+07	9.77944e+06
Jasmonic acid	2.13327e+06	3.49444e+06	3.48879e+06	4.11825e+06	6.39035e+06	6.88241e+06	4.33153e+06	2.81613e+06	6.47658e+06	8.24942e+06	5.1205e+06	7.15874e+06	8.19349e+06	5.56439e+06	3.71351e+06	3.45362e+06	3.23661e+06	4.73801e+06	2.64112e+06	5.42068e+06	3.85441e+06
Deoxycytidine	9.56421e+06	2.39251e+07	2.78799e+07	3.28133e+07	1.94165e+07	2.84406e+07	2.14713e+07	1.56228e+07	1.336e+07	3.05113e+07	8.98728e+06	2.40442e+07	1.79985e+07	2.74951e+07	1.33291e+07	2.31337e+07	2.41447e+07	2.02155e+07	1.79873e+07	2.75724e+07	2.33506e+07
4-Hydroxyisoleucine	5.80336e+07	1.04778e+08	8.75298e+07	8.57647e+07	1.02298e+08	9.29385e+07	5.73415e+07	9.38749e+07	1.0075e+08	1.21599e+08	4.22392e+07	104546955	7.62804e+07	1.09283e+08	8.951e+07	7.19543e+07	8.658e+07	9.16563e+07	8.16309e+07	1.01672e+08	8.57469e+07
O-Acetyl-L-carnitine	1.81256e+07	2.33305e+07	17560716	1.8627e+07	2.30225e+07	2.00053e+07	3.28625e+07	3.08816e+07	3.8086e+07	2.4613e+07	1.42069e+07	2.14071e+07	1.92653e+07	2.38452e+07	2.46644e+07	3.40234e+07	2.98886e+07	1.84846e+07	2.79758e+07	2.59742e+07	3.10734e+07
LPE 20:5	2.31673e+07	3.18376e+07	3.96539e+07	3.34309e+07	3.97025e+07	1.57145e+07	1.22499e+07	3.56908e+07	3.45761e+07	5.13764e+07	1.32932e+07	3.50723e+07	1.54259e+07	2.43122e+07	2.53731e+07	2.81457e+07	2.48458e+07	2.98296e+07	1.36244e+07	1.80177e+07	3.6695e+07
LPE 20:4	266473198	2.63899e+08	2.17529e+08	1.74373e+08	2.8213e+08	3.13056e+08	1.7323e+08	2.7486e+08	2.79829e+08	2.44115e+08	2.35643e+08	2.70921e+08	3.41103e+08	6.65843e+08	3.30787e+08	2.95986e+08	4.88758e+08	2.0905e+08	690480494	2.83569e+08	2.80277e+08
Boldione	3.50662e+06	4.31842e+06	5.08798e+06	7.22618e+06	5.61582e+06	6.43454e+06	5.42335e+06	3.86327e+06	4.11613e+06	4.08614e+06	2.80652e+06	3.66022e+06	2.7395e+06	4.19415e+06	3.64812e+06	3.95168e+06	3.98983e+06	5.08116e+06	4.74403e+06	2.74597e+06	4.30994e+06
LPE 22:6	4.96302e+07	5.95676e+07	4.85521e+07	2.12722e+07	31814953	5.99571e+07	41018677	3.86259e+07	3.30627e+07	2.58901e+07	4.27019e+07	3.62228e+07	6.93789e+07	7.87053e+07	3.83651e+07	4.04974e+07	8.13723e+07	3.3469e+07	9.38493e+07	4.11206e+07	4.59639e+07
MAG (18:4)	7.90437e+06	5.08177e+06	9.70594e+06	1.17419e+07	1.01682e+07	3.18564e+06	3.26826e+06	6.31732e+06	4.895e+06	25068195	2.33737e+06	2.60829e+06	3.80213e+06	1.78455e+07	1.08771e+07	4.93894e+06	6.88913e+06	9.91695e+06	9.28838e+06	7.63498e+06	2.23523e+06
9-HpOTrE	8.31544e+07	1.17009e+08	3.98556e+08	2.4948e+08	3.03133e+08	2.73935e+07	5.45669e+07	8.65013e+07	1.63324e+08	3.06094e+08	108686217	3.40038e+08	5.9328e+07	5.05108e+08	2.42629e+08	9.69354e+07	6.3076e+07	3.71819e+08	3.37543e+08	6.77259e+07	3.84778e+08
Dehydrocholic acid	1.18646e+07	1.73373e+07	2.13387e+07	7.05524e+06	3.56939e+06	6.2824e+06	2.13423e+07	1.89129e+07	4.59933e+06	5.63253e+06	3.14187e+06	5.78183e+06	4.44052e+06	3.94604e+07	2.8529e+07	3.50845e+07	1.53609e+07	2.20993e+07	3.79856e+07	4.25661e+06	1.39106e+07
L-Cysteine-glutathione gisulfide	8.00483e+07	1.73441e+08	3.37121e+07	5.09541e+07	3.03939e+07	1.66991e+08	2.26452e+08	1.9653e+07	1.48322e+08	3.60629e+07	1.1832e+08	1.53682e+08	1.02621e+08	7.61488e+07	3.58419e+07	6.2257e+07	1.09167e+08	5.6107e+07	5.26514e+07	1.09092e+08	3.62714e+07
beta-Estradiol 17-Acetate	3.38319e+06	3.97485e+06	3.39228e+06	8.99326e+06	5.17136e+06	6.61317e+06	3.26471e+06	792617	915550	1.1547e+06	671600	1.04474e+06	572306	691187	3.01495e+06	3.48514e+06	5.23555e+06	4.67114e+06	5.68231e+06	3.2423e+06	2.78978e+06
Hydrocortisone	562857	539243	642610	706310	580521	447962	296349	327478	636820	505003	277082	918451	706875	550389	358331	333643	439020	1.16065e+06	1.12423e+06	586467	541842
LPC 18:3	7.92265e+06	1.62204e+07	2.08777e+07	2.61853e+07	2.20896e+07	3.11899e+07	4.87982e+07	1.38918e+07	8.79835e+06	1.03074e+07	4.82491e+06	7.51292e+06	4.9614e+07	1.90062e+07	1.04841e+07	1.68634e+07	2.46937e+07	9.81499e+06	9.69522e+06	5.38747e+07	1.28861e+07
Hippuric acid	9.46555e+07	1.48108e+08	1.57718e+08	1.27377e+08	6.01571e+08	2.17563e+08	1.01629e+08	2.63287e+08	5.86189e+08	3.98432e+08	128245909	2.6346e+08	1.75891e+08	1047489762	2.46028e+08	8.78082e+07	1.1448e+08	1.15856e+08	177610069	4.685e+08	1.18054e+08
L-Leucyl-L-alanine Hydrate	245100	533853	582047	583580	464985	526723	747308	771210	919010	573447	493569	742178	794945	758108	738173	930692	663231	593179	513153	1.21164e+06	610526
LPE 18:2	1.24118e+08	1.16361e+08	1.46395e+08	1.3216e+08	1.24388e+08	1.08165e+08	1.07587e+08	120757981	1.26992e+08	1.7047e+08	7.521e+07	1.36275e+08	1.04312e+08	1.31518e+08	9.84405e+07	1.24726e+08	1.85475e+08	1.32002e+08	1.01713e+08	1.51237e+08	1.58158e+08
N-lactoyl-phenylalanine	1.40951e+07	2.36409e+07	2.72519e+07	2.14779e+07	2.92065e+07	1.8309e+07	2.4048e+07	4.13347e+07	3.36671e+07	3.00945e+07	1.60217e+07	2.46271e+07	2.33657e+07	3.31345e+07	3.42974e+07	4.10111e+07	3.12591e+07	1.7824e+07	2.22994e+07	3.27581e+07	3.44241e+07
19-Nortestosterone	8.42646e+06	1.26171e+07	1.62715e+07	1.86716e+07	1.65311e+07	6.78311e+06	1.6201e+07	8.84385e+06	8.54927e+06	9.96933e+06	7.14234e+06	9.57399e+06	1.37993e+07	1.82273e+07	1.25545e+07	1.74418e+07	1.8513e+07	1.19775e+07	1.54387e+07	5.85187e+06	1.65631e+07
LPE 18:0	1.0425e+08	107440595	1.34545e+08	8.14387e+07	7.83383e+07	1.43326e+08	1.24487e+08	1.07789e+08	1.16875e+08	1.23739e+08	7.5434e+07	7.44657e+07	1.93136e+08	9.6261e+07	8.21392e+07	1.1737e+08	1.69387e+08	9.41432e+07	7.20482e+07	1.64147e+08	1.13393e+08
4-Butylresorcinol	1.39614e+07	1.73978e+07	1.20212e+07	1.23763e+07	1.35118e+07	9.64588e+06	9.36222e+06	1.36637e+07	1.65255e+07	1.83273e+07	1.17459e+07	1.42903e+07	1.40326e+07	1.93087e+07	1.06498e+07	1.32428e+07	1.79547e+07	1.25803e+07	1.16297e+07	1.60949e+07	1.38021e+07
Lysope 16:0	1.16913e+06	714516	1.56225e+06	1.84591e+06	903227	1.10365e+06	1.17041e+06	492436	1.26948e+06	1.35277e+06	1.22935e+06	979653	767649	656766	756664	892677	501547	542266	618496	558582	613855
LPE 18:1	1.35518e+08	1.58389e+08	1.5766e+08	197122065	1.34216e+08	1.76955e+08	154317531	1.57584e+08	1.45306e+08	2.29198e+08	9.63386e+07	1.66686e+08	1.37549e+08	1.23371e+08	1.0053e+08	1.52368e+08	2.12862e+08	1.41767e+08	7.95488e+07	1.79815e+08	1.71436e+08
Homo-Gamma-Linolenic Acid (C20:3)	2.34947e+06	3.32709e+06	3.45387e+06	2.13525e+06	2.36477e+06	2.87832e+06	1.96281e+06	2.04136e+06	2.27392e+06	1.76457e+06	1.27936e+06	2.24346e+06	2.78859e+06	4.42896e+06	3.02718e+06	2.59058e+06	3.12178e+06	3.12977e+06	3.41229e+06	3.64676e+06	4.34122e+06
LPC 15:0	3.02823e+08	3.96563e+08	5.01757e+08	4.31184e+08	3.66662e+08	4.20954e+08	4.22047e+08	2.61851e+08	2.34967e+08	2.6939e+08	1.86974e+08	2.90824e+08	4.23943e+08	3.09756e+08	2.42446e+08	3.01883e+08	3.5849e+08	2.29349e+08	2.04631e+08	4.46662e+08	3.33869e+08
gamma-Glutamylleucine	7.05773e+06	1.60447e+07	9.30119e+06	1.13267e+07	2.01341e+07	2.44071e+07	1.44063e+07	1.65037e+07	1.88524e+07	1.35825e+07	1.35313e+07	1.55397e+07	2.33235e+07	1.21479e+07	1.01704e+07	1.4046e+07	1.11245e+07	1.20438e+07	1.62591e+07	3.42971e+07	1.52689e+07
Docosahexaenoic acid	199524854	2.60165e+08	3.44214e+08	2.71513e+08	2.13783e+08	1.99829e+08	2.93887e+08	1.84791e+08	2.50773e+08	2.21033e+08	1.86648e+08	1.85058e+08	2.09168e+08	2.3246e+08	1.36015e+08	2.03638e+08	205748970	1.84067e+08	1.94451e+08	2.40011e+08	2.9767e+08
Xanthosine	560572	2.00405e+06	963037	1.11882e+06	2.65556e+06	1.15964e+07	2.78171e+06	1.85908e+06	2.84706e+06	1.42867e+06	1.0832e+06	3.84224e+06	3.86232e+06	1.53602e+06	1.11445e+06	1.8628e+06	4.3719e+06	706302	1.21249e+06	1.40031e+07	880355
N6-Succinyl Adenosine	5.18031e+07	9.96236e+07	9.62918e+07	6.74496e+07	1.04777e+08	1.15491e+08	1.17926e+08	9.62524e+07	1.83253e+08	1.19225e+08	1.09398e+08	9.72177e+07	7.78213e+07	1.33056e+08	9.50872e+07	1.2844e+08	8.51932e+07	1.19131e+08	1.51538e+08	92861746	1.19683e+08
gamma-Glutamylglutamic acid	1.29303e+07	1.2631e+07	1.62677e+07	1.01214e+07	1.86149e+07	1.02846e+07	8.93657e+06	9.66556e+06	1.40953e+07	1.00707e+07	6.17008e+06	1.14674e+07	1.06079e+07	1.99392e+07	9.97058e+06	1.03769e+07	8.60797e+06	1.29343e+07	1.13966e+07	1.62844e+07	9.79903e+06
12,13-EODE	5.87536e+06	1.05738e+07	2.61578e+07	1.34623e+07	1.89225e+07	1.55185e+07	1.32331e+07	8.71179e+06	1.45321e+07	1.89763e+07	1.12111e+07	10126095	1.85881e+07	1.76325e+07	1.23495e+07	1.76864e+07	1.14335e+07	1.22181e+07	1.08185e+07	1.84122e+06	1.7011e+07
(+/-)12(13)-DiHOME	6.94623e+07	9.85606e+07	2.19032e+08	1.38978e+08	119464915	6.71247e+07	104306997	1.44877e+08	1.35531e+08	1.81596e+08	8.65482e+07	8.04988e+07	1.12925e+08	1.79732e+08	111018218	1.44065e+08	9.14073e+07	1.13058e+08	9.902e+07	4.77432e+07	151642274
Asp-glu	5.41597e+06	5.13432e+06	5.72076e+06	4.06437e+06	5.44857e+06	5.27043e+06	6.46246e+06	3.82944e+06	6.76055e+06	4.74318e+06	6.42113e+06	7.03048e+06	3.66009e+06	5.65163e+06	5.89603e+06	6.47301e+06	5.52333e+06	5.16075e+06	5.97113e+06	6.16888e+06	5.72345e+06
LPE 18:3	8.07853e+06	7.88797e+06	1.16899e+07	8.57487e+06	8.84974e+06	8.13891e+06	6.51401e+06	8.13606e+06	1.06006e+07	1.35431e+07	4.65604e+06	9.11447e+06	5.62845e+06	8.53458e+06	7.24872e+06	7.27483e+06	1.13709e+07	8.45209e+06	7.07819e+06	9.14284e+06	1.00684e+07
PE (18:1/18:2)	2.44591e+08	2.27766e+08	1.5525e+08	1.83262e+08	3.10059e+08	195469360	226291321	310858276	2.19776e+08	2.57386e+08	2.39374e+08	3.00781e+08	1.93744e+08	3.47047e+08	3.73631e+08	2.11879e+08	2.78929e+08	3.26326e+08	4.59695e+08	2.40111e+08	1.14409e+08
Uracil 1-beta-D-arabinofuranoside	2.00284e+06	2.55916e+06	2.82013e+06	2.56086e+06	3.21261e+06	2.8844e+06	2.99574e+06	2.41644e+06	3.42161e+06	2.92856e+06	3.09502e+06	2.86972e+06	2.14986e+06	3.51616e+06	2.87171e+06	2.84873e+06	3.17622e+06	2.31966e+06	2.35722e+06	3.25547e+06	3.58817e+06
PC (16:0/17:0)	1.15986e+08	1.15347e+08	2.41129e+08	1.19143e+08	1.31223e+08	1.16279e+08	1.43949e+08	9.56505e+07	1.55712e+08	1.05161e+08	1.39803e+08	1.70524e+08	1.52441e+08	1.08688e+08	1.0194e+08	1.08592e+08	1.21593e+08	1.01964e+08	5.98834e+07	1.23968e+08	8.19779e+07
Prostaglandin B2	1.33706e+07	9.79003e+06	9.29149e+06	1.75948e+06	3.11629e+06	4.11284e+06	2.05222e+06	9.64004e+06	2.03549e+06	3.45105e+06	1.83245e+06	1.78556e+06	876088	2.00904e+07	1.58586e+07	1.1123e+07	2.60093e+06	8.429e+06	9.91469e+06	2.67264e+06	3.20785e+06
Traumatic acid	1.35433e+06	2.20744e+06	2.69603e+06	5.13621e+06	2.87823e+06	1.06005e+06	937086	2.27553e+06	2.88569e+06	5.16537e+06	998436	2.65865e+06	805087	2.36532e+06	2.21457e+06	1.56624e+06	825743	4.25416e+06	1.15618e+06	1.38507e+06	4.59905e+06
9,10-Dihome	5.16106e+07	7.52039e+07	1.31336e+08	4.99187e+07	9.71615e+07	1.26489e+08	1.00096e+08	7.47755e+07	1.79186e+08	8.98218e+07	5.06211e+07	8.25662e+07	1.08967e+08	8.88069e+07	1.21628e+08	1.9296e+08	6.23556e+07	1.09341e+08	7.60444e+07	7.52053e+07	1.56178e+08
13-HPODE	8.28397e+07	1.93929e+08	2.68722e+08	3.84877e+08	973471160	8.89378e+07	7.34029e+08	2.2616e+08	1.90108e+08	3.52831e+08	1.16432e+08	1.95336e+08	351907992	370077930	1.82996e+08	292802533	7.95412e+08	2.90654e+08	1.63645e+08	1.28564e+08	446989750
Ursodeoxycholic acid	4.41904e+08	4.91739e+08	2.62301e+08	7.12376e+08	2.71077e+08	3.84454e+08	1.86772e+08	1.21447e+08	1.06795e+08	7.38912e+07	8.55382e+07	1.15109e+08	152453278	1.49517e+08	1.64724e+08	1.00193e+08	297257720	4.02999e+08	4.88434e+08	1.77566e+08	2.61923e+08
7-Ketodeoxycholic acid	1.15744e+06	825301	851683	875894	712156	415460	719000	419823	384505	279357	328175	329986	529078	218397	182683	250585	840504	1.44026e+06	944797	494152	843311
(S)-beta-Aminoisobutyric Acid	5.66752e+06	8.68101e+06	6.20276e+06	5.99984e+06	7.07247e+06	9.30303e+06	7.68323e+06	6.22244e+06	7.15274e+06	5.56213e+06	4.61545e+06	5.76829e+06	5.24e+06	5.6501e+06	5.57928e+06	6.11524e+06	5.18807e+06	7.29852e+06	5.5012e+06	7.52418e+06	6.76526e+06
Prostaglandin K2	4.60111e+06	4.7202e+06	7.76798e+06	2.58879e+06	4.41652e+06	2.72462e+06	1.89001e+06	4.78605e+06	3.13387e+06	2.87931e+06	1.55469e+06	3.08726e+06	1.02537e+06	6.96329e+06	5.54309e+06	6.91336e+06	4.5407e+06	4.67179e+06	5.2485e+06	2.34415e+06	3.99946e+06
Xanthurenic acid	1.19505e+07	2.42549e+07	1.53629e+07	1.01632e+07	240962	1.91781e+07	1.49375e+07	1.55434e+07	1.94081e+07	1.40327e+07	1.97947e+07	2.15384e+07	1.21963e+07	3.73533e+07	2.69659e+07	2.50102e+07	3.18072e+07	1.80616e+07	1.68751e+07	1.99084e+07	2.21666e+07
LysoPE 18:0	668788	1.054e+06	4.34637e+06	1.64596e+06	945794	2.00158e+06	1.63089e+06	634102	731979	1.67398e+06	798770	983126	2.45413e+06	678251	1.43896e+06	1.39868e+06	763892	825769	466996	793254	730981
Lysope 18:1	4.47538e+06	9.37088e+06	9.72917e+06	6.92995e+06	5.28354e+06	8.60444e+06	6.37257e+06	2.99178e+06	1.18864e+06	3.91374e+06	2.01093e+06	4.3459e+06	1.29313e+07	2.26756e+06	4.53864e+06	3.24109e+06	6.27922e+06	4.07532e+06	4.06144e+06	8.98843e+06	3.63768e+06
Thymopentin	1.50074e+06	6.85469e+06	1.02028e+06	5.19069e+06	1.03658e+07	1.67443e+06	4.30275e+07	1.25764e+07	3.38792e+07	1.05322e+07	1.28626e+07	1.20134e+07	8.39176e+06	7.06322e+06	1.84182e+07	1.74381e+07	4.5832e+06	1.08447e+07	8.21698e+06	8.16168e+06	1.35395e+07
PC (18:2/18:2)	4707223500	4876050956	3291946789	3705216149	5858743864	3023042796	4471402496	4931873521	4289140383	4780932134	4457265081	3787290960	1903908158	4836068361	4900487451	2240219640	2851820022	1737973571	9.67026e+08	2084813075	2793322493
Uric acid	5.783e+08	1021862544	1044898015	8.31067e+08	1085473340	8.09815e+08	1200175022	1273203084	1334645223	7.99063e+08	1080540071	1023161730	9.04853e+08	1231878535	1280231641	1598842263	1710378279	8.60919e+08	1129421693	1309050607	1052184720
Eicosapentaenoic acid	7.45492e+08	3607174531	2483006756	2919768438	3184141615	1779592193	1698078527	3125270695	3558853606	3370811267	2408093978	2932041541	2229033585	3625981257	2410068529	3543291137	3828378530	2423327430	2301824897	3204792737	3398622411
Ethyl chrysanthemumate	2.15322e+08	235181760	1.48351e+08	307944461	1.26496e+08	2.01241e+08	9.68606e+07	999962	5.60574e+07	4.69048e+07	5.25275e+07	6.32787e+07	8.212e+07	7.06034e+07	7.4696e+07	5.50932e+07	135913503	1.73951e+08	2.10811e+08	8.83983e+07	1.28064e+08
Allantoin	9.19957e+06	1.03601e+07	1.13393e+07	8.0244e+06	1.45582e+07	1.52362e+07	8.76329e+06	8.09274e+06	9.88282e+06	2.02393e+07	1.16433e+07	9.77896e+06	9.82673e+06	1.37973e+07	1.64531e+07	8.16255e+06	8.68565e+06	9.61641e+06	1.28697e+07	1.20287e+07	1.26401e+07
Docosapentaenoic acid	1.4397e+08	169511505	1.79303e+08	1.67529e+08	1.56259e+08	1.05292e+08	4.78523e+07	2.04286e+08	1.79033e+08	2.16223e+08	1.54362e+08	2.25467e+08	1.82748e+08	2.92519e+08	2.1644e+08	2.25685e+08	3.17477e+08	2.49561e+08	1.55233e+08	2.36046e+08	2.7165e+08
(3β,5ξ,9ξ)-3,23-Dihydroxy-1-oxoolean-12-en-28-oic acid	1.34508e+06	1.39123e+06	4.51068e+06	3.28343e+06	977816	3.1475e+06	953834	3.41191e+07	6.57613e+07	7.39867e+07	1.73026e+07	4.09526e+07	4.11838e+07	4.87619e+07	1.19379e+06	1.18293e+06	1.29917e+06	3.19342e+06	1.44881e+06	3.23352e+06	2.57663e+06
N-Acetylvaline	1.73145e+06	2.73635e+06	2.20232e+06	2.56133e+06	2.74011e+06	2.44939e+06	2.92953e+06	3.11362e+06	2.61544e+06	2.76097e+06	1.09304e+06	2.79825e+06	2.44733e+06	2.35805e+06	7.06777e+06	7.01526e+06	7.35332e+06	6.75159e+06	5.74919e+06	1.06084e+07	8.0044e+06
Cortodoxone	881423	875671	675784	1.0144e+06	962169	970790	630761	982656	965326	777766	400092	1.23881e+06	955559	904041	853794	1.06681e+06	1.6003e+06	1.3989e+06	1.21658e+06	2.0699e+06	1.20436e+06
Thr-Leu	186913	543828	780545	837079	729872	678582	971492	1.5157e+06	1.45821e+06	1.02897e+06	218861	995134	2.94406e+06	976173	1.36572e+06	1.33083e+06	802122	1.12732e+06	988756	3.97336e+06	1.09963e+06
(3β,9ξ)-3,14-Dihydroxycarda-5,20(22)-dienolide	3.12508e+06	3.56461e+06	3.57831e+06	6.37948e+06	4.47371e+06	2.08567e+06	2.56352e+06	3.57039e+06	2.7477e+06	4.12377e+06	1.73734e+06	2.27683e+06	2.30422e+06	3.615e+06	2.56147e+06	3.23746e+06	1.98571e+06	3.2493e+06	1.99803e+06	3.03327e+06	3.63519e+06
MAG (18:2)	1664803109	1633276389	927625584	2152137287	1129473750	1187042495	6.69368e+08	6.81316e+08	4.07008e+08	3.13022e+08	3.77816e+08	5.15405e+08	5.65161e+08	6.32562e+08	1.32764e+08	4.66655e+08	2.65983e+08	1411630176	375428890	6.98829e+08	1075646096
7-Ketolithocholic acid	2.53728e+08	2.50861e+08	1.73363e+08	2.9312e+08	159207801	1.47083e+08	8.96451e+07	8.23463e+07	1.0356e+08	3.95287e+07	3.46847e+07	5.68168e+07	1.03851e+08	4.70661e+07	5.19046e+07	4.06427e+07	1.2591e+08	3.25463e+08	3.51719e+08	9.48948e+07	1.09053e+08
Tetradecanedioic acid	1.04872e+07	7.26897e+06	8.8151e+06	8.01104e+06	6.57827e+06	8.31026e+06	8.90138e+06	6.32404e+06	1.01417e+07	8.9319e+06	4.67924e+06	7.78398e+06	9.16106e+06	5.78381e+06	7.87882e+06	5.52918e+06	1.28551e+07	7.62663e+06	1.43323e+07	1.37443e+07	6.35574e+06
Estrone	1.25063e+06	2.88119e+06	6.72885e+06	2.00724e+07	2.41733e+06	574188	275540	6.21847e+06	3.19551e+06	1.79526e+07	601582	2.05972e+06	286105	503503	1.41162e+06	2.21281e+06	983606	6.69223e+06	710612	542066	6.70828e+06
L-Fucose	3.90238e+06	6.20888e+06	207544	4.21156e+06	259262	6.10932e+06	6.62746e+06	277363	416121	345004	4.39167e+06	1.25272e+06	5.07545e+06	326984	178721	8.80952e+06	278286	1.48368e+06	1.56395e+06	651791	4.12653e+06
Palmitoleic Acid	2.11719e+07	4.70225e+07	5.91694e+07	1.20755e+08	1.71458e+08	1.53101e+07	1.25129e+08	3.32932e+07	5.21856e+07	5.89933e+07	3.89637e+07	1.15801e+08	9.78212e+07	8.23273e+07	4.20026e+07	5.3224e+07	1.65761e+08	4.60169e+07	3.97702e+07	3.33544e+07	1.32646e+08
Lysopc 20:4	3.07084e+06	2.27388e+06	3.77561e+06	2.7109e+06	1.50228e+06	3.19474e+06	3.71101e+06	2.43603e+06	3.23681e+06	1.62738e+06	2.53133e+06	1.93451e+06	1.70698e+07	1.75224e+06	1.87492e+06	3.43619e+06	5.02656e+06	1.6785e+06	1.8537e+06	8.94479e+06	2.26866e+06
Isoproterenol	1.618e+07	1.2517e+07	2.34326e+07	2.53775e+07	1.70251e+07	2.1721e+06	6.32121e+06	1.70232e+07	2.13942e+07	2.95613e+07	6.7168e+06	2.08663e+07	1.07011e+07	7.61492e+06	1.35952e+07	1.02265e+07	6.40588e+06	2.36632e+07	7.36776e+06	1.00912e+07	1.95557e+07
Glycocholic acid	5.28034e+07	8.46511e+07	8.46742e+07	7.33626e+07	2.01286e+07	7.64074e+07	6.80293e+07	6.02497e+07	2.55244e+07	2.6264e+07	2.78251e+07	7.27356e+07	9.73324e+07	9.48591e+07	3.28375e+07	3.62138e+07	7.78015e+07	2.53297e+07	5.06569e+07	4.25577e+07	3.35962e+07
LPE 17:0	6.1621e+06	8.57153e+06	1.0589e+07	7.38043e+06	4.69199e+06	9.9667e+06	7.72744e+06	6.34953e+06	7.57407e+06	7.02397e+06	3.85641e+06	4.87403e+06	7.28768e+06	4.41288e+06	4.88604e+06	4.76807e+06	1.01246e+07	4.11272e+06	2.77796e+06	8.36494e+06	4.9969e+06
LPC 22:6	4.85127e+08	7.88731e+08	6.16885e+08	6.46544e+08	528290017	8.26322e+08	1038264087	7.26681e+08	588499453	4.10677e+08	4.4057e+08	4.87742e+08	1422777053	4.92431e+08	5.66125e+08	6.04239e+08	4.92568e+08	4.22148e+08	3.2882e+08	1205286806	632880982
3-Methylindole	2.6079e+07	3.11424e+07	2.82726e+07	2.30491e+07	1.88596e+07	1.69478e+07	3.51208e+07	2.69234e+07	2.62657e+07	2.14542e+07	1.46469e+07	3.00851e+07	1.65977e+07	2.42297e+07	3.07476e+07	3.76372e+07	3.35481e+07	1.7404e+07	2.21374e+07	1.73396e+07	3.20714e+07
